# Supplementary material for: Cell Cycle Changes after Glioblastoma Stem Cell Irradiation: The Major Role of RAD51
Source: Int J Mol Sci. 2018 Oct 3;19(10):3018. doi: 10.3390/ijms19103018 (PMC6213228; doi:10.3390/ijms19103018)
Supplement: Supplementary file 1 [file ijms-19-03018-s001.zip › Suppl. files/Supplementary table S2_R1.xlsx]

## Sheet: ranked_gene_list_Radiosensitive
NAME	DESCRIPTION	GENE_SYMBOL	GENE_TITLE	SCORE
LOC100131316	na	null	null	1.81503
CNNM2	na	null	null	1.67236
DUOXA1	na	null	null	1.64703
LRRC46	na	null	null	1.59256
LOC143188	na	null	null	1.58397
FAM197Y2	na	null	null	1.53062
CICP5	na	null	null	1.51911
LOC645967	na	null	null	1.51077
PLEKHH1	na	null	null	1.47536
FANCA	na	null	null	1.45497
LOC100128098	na	null	null	1.3996
PCDHA10	na	null	null	1.33234
CD300C	na	null	null	1.27518
TNFRSF13C	na	null	null	1.26028
FAM123A	na	null	null	1.25073
LOC100132526	na	null	null	1.24192
LRGUK	na	null	null	1.24091
AKD1	na	null	null	1.23627
PCDHA6	na	null	null	1.22927
MAPK9	na	null	null	1.2243
LOC100132188	na	null	null	1.18328
HSN2	na	null	null	1.18245
IGSF21	na	null	null	1.17097
POU4F3	na	null	null	1.16206
JPH3	na	null	null	1.14267
COL23A1	na	null	null	1.14077
CMTM3	na	null	null	1.13397
TPPP2	na	null	null	1.13171
PNMA5	na	null	null	1.11972
C4orf19	na	null	null	1.07699
NCRNA00158	na	null	null	1.07014
PCDHA13	na	null	null	1.06741
LOC401180	na	null	null	1.06444
TRIML2	na	null	null	1.05974
PIK3R3	na	null	null	1.05913
ZNF235	na	null	null	1.05725
PCDHA7	na	null	null	1.05124
FLJ36848	na	null	null	1.04608
LOC100287428	na	null	null	1.04104
SLC35A5	na	null	null	1.04078
DYNC1LI2	na	null	null	1.03482
MGC21881	na	null	null	1.03247
PCDHA2	na	null	null	1.02877
MFSD1	na	null	null	1.02752
PNMA6A	na	null	null	1.01924
TRAPPC2	na	null	null	1.01682
FANCI	na	null	null	1.01436
NCRNA00203	na	null	null	1.01204
UBE2QL1	na	null	null	1.01026
C11orf53	na	null	null	1.00098
UNQ565	na	null	null	0.995328
ALG10	na	null	null	0.992256
GALNT9	na	null	null	0.980775
TAS2R43	na	null	null	0.969986
LOC100133264	na	null	null	0.958674
LOC100132529	na	null	null	0.95467
ERN2	na	null	null	0.95189
RND1	na	null	null	0.947829
RALGPS2	na	null	null	0.946611
LOC100130768	na	null	null	0.944275
LOC100130413	na	null	null	0.94383
LSM11	na	null	null	0.941966
RPS2P45	na	null	null	0.941422
C10orf82	na	null	null	0.93891
LOC391322	na	null	null	0.935284
HTR7P	na	null	null	0.933867
BRCA2	na	null	null	0.923968
LOC644196	na	null	null	0.921764
PCDHB14	na	null	null	0.915146
TAS2R13	na	null	null	0.910433
PCDHAC2	na	null	null	0.909936
C10orf91	na	null	null	0.90551
PTGIS	na	null	null	0.903961
SLC41A2	na	null	null	0.900612
RACGAP1P	na	null	null	0.899532
FAM66D	na	null	null	0.898868
YY2	na	null	null	0.895496
LOC653712	na	null	null	0.894363
TTTY5	na	null	null	0.894029
UNQ1870	na	null	null	0.893731
LOC100130563	na	null	null	0.891324
PAK7	na	null	null	0.890521
TAS2R30	na	null	null	0.885236
C2orf86	na	null	null	0.884235
D21S2091E	na	null	null	0.882899
KIAA0485	na	null	null	0.882383
DEFB113	na	null	null	0.882283
ARMC5	na	null	null	0.880022
SNX27	na	null	null	0.879891
FAT1	na	null	null	0.878155
ANO2	na	null	null	0.876978
LRRC55	na	null	null	0.872295
MPPED2	na	null	null	0.871281
SHCBP1	na	null	null	0.866608
IL31RA	na	null	null	0.863695
CCL25	na	null	null	0.861174
BTNL2	na	null	null	0.860322
PFN4	na	null	null	0.859386
ZC3H18	na	null	null	0.858013
ZNF710	na	null	null	0.857537
RIMS4	na	null	null	0.857537
PCDHA11	na	null	null	0.856927
PCDHB4	na	null	null	0.855271
DUSP16	na	null	null	0.846157
CILP	na	null	null	0.842463
RAB36	na	null	null	0.840839
FNDC7	na	null	null	0.838579
C1orf167	na	null	null	0.834785
NCR3	na	null	null	0.833181
KIAA1409	na	null	null	0.832863
CN5H6.4	na	null	null	0.831583
C12orf11	na	null	null	0.830859
RAPGEF6	na	null	null	0.830584
PCDHA3	na	null	null	0.826667
ZNF354C	na	null	null	0.825007
LOC100129850	na	null	null	0.821504
OLAH	na	null	null	0.821317
DKK4	na	null	null	0.818235
STXBP4	na	null	null	0.817401
TAS2R31	na	null	null	0.817009
GPLD1	na	null	null	0.816358
PCDH8	na	null	null	0.814375
LOC158863	na	null	null	0.810775
SDK2	na	null	null	0.810071
SEMG1	na	null	null	0.809498
EPHA10	na	null	null	0.808932
ALDH5A1	na	null	null	0.806758
TCHH	na	null	null	0.805799
ZNF624	na	null	null	0.804876
L2HGDH	na	null	null	0.804872
BNIP3L	na	null	null	0.801957
PCDHGA12	na	null	null	0.801218
LOC100130054	na	null	null	0.800395
C10orf11	na	null	null	0.796378
LOC652494	na	null	null	0.795758
IGFL2	na	null	null	0.79494
POU4F1	na	null	null	0.794352
CD96	na	null	null	0.793988
TUBB4	na	null	null	0.793877
CMTM2	na	null	null	0.792392
ZNF287	na	null	null	0.790961
C20orf69	na	null	null	0.78901
DAPK2	na	null	null	0.788744
ZNF594	na	null	null	0.787928
CLEC2D	na	null	null	0.784365
WNK3	na	null	null	0.783699
C17orf64	na	null	null	0.783138
ELP2P	na	null	null	0.783044
OR2AG2	na	null	null	0.782339
LOC100131910	na	null	null	0.779141
LOC100130701	na	null	null	0.778989
MATN1	na	null	null	0.778968
FAM71F2	na	null	null	0.776719
LOC100130419	na	null	null	0.776381
TTLL9	na	null	null	0.775632
LOC220980	na	null	null	0.7749
CAMK2G	na	null	null	0.774138
LOC100129514	na	null	null	0.773685
PIK3R6	na	null	null	0.773516
ROPN1	na	null	null	0.772628
KLRA1	na	null	null	0.772048
MGC39372	na	null	null	0.770511
C20orf151	na	null	null	0.769147
C17orf82	na	null	null	0.76564
LOC100132541	na	null	null	0.765248
SLFNL1	na	null	null	0.765149
LOC338758	na	null	null	0.759861
CYP3A5	na	null	null	0.758264
LOC100216546	na	null	null	0.757387
ZNF730	na	null	null	0.757317
LOC100128822	na	null	null	0.756475
GSTT1	na	null	null	0.755728
LOC415056	na	null	null	0.755253
PCDHGA9	na	null	null	0.754392
DMC1	na	null	null	0.751725
DIS3L2	na	null	null	0.75063
EXOSC6	na	null	null	0.749186
FAM66A	na	null	null	0.747747
MSL3L2	na	null	null	0.747444
MATK	na	null	null	0.746558
SCN8A	na	null	null	0.746444
NEK11	na	null	null	0.745146
PCDHGB1	na	null	null	0.743897
CCDC52	na	null	null	0.740607
GREB1L	na	null	null	0.739666
SRCAP	na	null	null	0.739599
KLHL33	na	null	null	0.739302
ZNF292	na	null	null	0.736782
LOC442421	na	null	null	0.736206
LOC440839	na	null	null	0.734922
FAM71F1	na	null	null	0.734398
hCG_2009921	na	null	null	0.731236
CPNE2	na	null	null	0.731235
HOMER1	na	null	null	0.730392
PCDHB16	na	null	null	0.730275
FAM66C	na	null	null	0.730216
TBC1D22A	na	null	null	0.729221
TAS2R14	na	null	null	0.728011
TAC3	na	null	null	0.727444
LOC728401	na	null	null	0.727432
TAF1C	na	null	null	0.72639
MAFB	na	null	null	0.725651
LOC285857	na	null	null	0.723898
KBTBD11	na	null	null	0.723104
C12orf72	na	null	null	0.72257
LOC100130930	na	null	null	0.722447
LOC642361	na	null	null	0.7224
SCARNA23	na	null	null	0.72116
LOC645534	na	null	null	0.719696
TK1	na	null	null	0.719162
LOC100131395	na	null	null	0.716764
OR5M1	na	null	null	0.716025
C4orf45	na	null	null	0.715912
TAS2R19	na	null	null	0.713536
TUBB2A	na	null	null	0.71348
FLJ36644	na	null	null	0.712439
CXorf30	na	null	null	0.710194
LOC285389	na	null	null	0.708724
OR5M3	na	null	null	0.708096
KIF24	na	null	null	0.707028
SOX3	na	null	null	0.706907
KLHL32	na	null	null	0.70687
ZNF700	na	null	null	0.705581
LOC100131234	na	null	null	0.705286
SPAG11B	na	null	null	0.705284
DMP1	na	null	null	0.704121
LOC100128895	na	null	null	0.702614
LOC100130172	na	null	null	0.70151
KIAA0556	na	null	null	0.700987
FLJ31104	na	null	null	0.700644
STRN	na	null	null	0.700612
TRAPPC2L	na	null	null	0.69916
CNRIP1	na	null	null	0.699094
WIPF3	na	null	null	0.69908
C22orf24	na	null	null	0.698285
RTKN2	na	null	null	0.698016
AMHR2	na	null	null	0.697061
SUZ12P	na	null	null	0.696933
LOH12CR2	na	null	null	0.695894
LOC100133331	na	null	null	0.695487
TAS2R10	na	null	null	0.695344
C1orf125	na	null	null	0.694494
ARTN	na	null	null	0.694422
MED31	na	null	null	0.693884
GINS2	na	null	null	0.693595
PRAMEF7	na	null	null	0.693247
TNFSF8	na	null	null	0.690989
USP54	na	null	null	0.690825
GPR12	na	null	null	0.68931
NOG	na	null	null	0.688806
NTNG2	na	null	null	0.687986
LOC440900	na	null	null	0.687891
LOC100132779	na	null	null	0.687092
LOC100291714	na	null	null	0.686893
PGM5P2	na	null	null	0.685996
LOC90784	na	null	null	0.684383
LOC100129869	na	null	null	0.684004
USH1G	na	null	null	0.683925
CR848007.8	na	null	null	0.683562
OR51M1	na	null	null	0.682969
DTL	na	null	null	0.682902
SIGLEC11	na	null	null	0.682757
PRKCB	na	null	null	0.682434
DYNLRB2	na	null	null	0.682412
LOC730132	na	null	null	0.682018
ATP12A	na	null	null	0.681245
COTL1	na	null	null	0.679981
LOC401431	na	null	null	0.679941
LOC285972	na	null	null	0.679312
FMO4	na	null	null	0.679222
LRFN2	na	null	null	0.675307
MAP7D3	na	null	null	0.67526
LOC388780	na	null	null	0.67448
GRAPL	na	null	null	0.673114
hCG_1806964	na	null	null	0.672083
PCDHAC1	na	null	null	0.671794
LOC283728	na	null	null	0.671684
FGFR2	na	null	null	0.671654
GAS2L2	na	null	null	0.671556
SLC45A2	na	null	null	0.671274
SLC38A7	na	null	null	0.671209
LOC652614	na	null	null	0.66873
LOC100133130	na	null	null	0.6671
ZNF432	na	null	null	0.666985
HECW1	na	null	null	0.66698
ZC3H4	na	null	null	0.665589
NAALADL2	na	null	null	0.66306
CCDC116	na	null	null	0.663059
MACC1	na	null	null	0.662899
LOC494150	na	null	null	0.662259
OR2W5	na	null	null	0.662079
CACNG8	na	null	null	0.661564
ZNF429	na	null	null	0.660792
RAD51L1	na	null	null	0.660636
TUBAL3	na	null	null	0.660285
LOC100130857	na	null	null	0.659993
ZYG11A	na	null	null	0.659423
CCDC62	na	null	null	0.658074
LOC100128386	na	null	null	0.657713
C22orf34	na	null	null	0.656796
ZCCHC14	na	null	null	0.656466
KIAA1659	na	null	null	0.656361
LOC100130950	na	null	null	0.655699
PCDHB15	na	null	null	0.6556
DKFZP434I0714	na	null	null	0.655249
TAS2R7	na	null	null	0.654443
WDR87	na	null	null	0.654245
RABEP2	na	null	null	0.654195
IL7R	na	null	null	0.653929
RAB3IL1	na	null	null	0.653834
OAZ3	na	null	null	0.653156
LOC100272216	na	null	null	0.65258
FLJ38576	na	null	null	0.65114
FAM63A	na	null	null	0.650893
LOC100131630	na	null	null	0.650442
ABAT	na	null	null	0.649437
C12orf63	na	null	null	0.648986
NOTCH4	na	null	null	0.647489
LOC100131892	na	null	null	0.647219
ARHGAP31	na	null	null	0.647144
OR5J2	na	null	null	0.647067
FLJ13773	na	null	null	0.646946
LOC727808	na	null	null	0.646923
BEGAIN	na	null	null	0.645555
JMJD1C	na	null	null	0.644713
VAC14	na	null	null	0.644255
C9orf70	na	null	null	0.644096
DSPP	na	null	null	0.643779
CSMD2	na	null	null	0.642631
HOXC13	na	null	null	0.642278
LOC100129036	na	null	null	0.642089
PPYR1	na	null	null	0.641855
DIAPH3	na	null	null	0.641814
FANCB	na	null	null	0.641646
CD200	na	null	null	0.641316
LOC388436	na	null	null	0.64123
GPR137B	na	null	null	0.640625
LOC286002	na	null	null	0.640601
PCDHGA2	na	null	null	0.640163
PIK3R1	na	null	null	0.638088
LOC440896	na	null	null	0.637562
C21orf81	na	null	null	0.637436
ZNF18	na	null	null	0.636384
ZNF41	na	null	null	0.635818
LOC100130401	na	null	null	0.635471
C11orf63	na	null	null	0.63538
CARD8	na	null	null	0.63523
DNAH3	na	null	null	0.633903
ZNF705A	na	null	null	0.632329
LOC400027	na	null	null	0.631807
PIGM	na	null	null	0.631647
ALDH1A3	na	null	null	0.631393
LOC728701	na	null	null	0.631126
TSPAN16	na	null	null	0.630976
LOC100129958	na	null	null	0.630152
PCDHA9	na	null	null	0.628974
LOC643542	na	null	null	0.62861
ICA1L	na	null	null	0.628563
C6orf225	na	null	null	0.628512
LOC100133227	na	null	null	0.627827
CHMP1A	na	null	null	0.627703
LOC728752	na	null	null	0.626646
CDT1	na	null	null	0.626421
C6orf54	na	null	null	0.625962
FLJ32063	na	null	null	0.625636
SH3GL3	na	null	null	0.625384
LOC100132388	na	null	null	0.623965
ACOXL	na	null	null	0.623336
FANCL	na	null	null	0.623094
EN1	na	null	null	0.622686
SKINTL	na	null	null	0.622251
DKK2	na	null	null	0.62202
LOC728297	na	null	null	0.620758
FAM71C	na	null	null	0.619527
ATP10D	na	null	null	0.618967
C11orf82	na	null	null	0.61784
OR9Q2	na	null	null	0.61642
CCND2	na	null	null	0.616329
ZNF80	na	null	null	0.615838
C9orf25	na	null	null	0.615716
SPINK5L3	na	null	null	0.615133
TIGD1	na	null	null	0.614914
LOC729900	na	null	null	0.614552
EXOC1	na	null	null	0.614485
CNGA1	na	null	null	0.614059
ZKSCAN2	na	null	null	0.613577
LOC389023	na	null	null	0.613382
TRAF3IP2	na	null	null	0.612713
SPG7	na	null	null	0.612473
LOC100131497	na	null	null	0.612085
CPXCR1	na	null	null	0.611892
GCNT7	na	null	null	0.611637
LOC642350	na	null	null	0.611393
TNFRSF19	na	null	null	0.610911
ARL4A	na	null	null	0.610688
LOC729083	na	null	null	0.609719
LOC150759	na	null	null	0.609299
C17orf13	na	null	null	0.608661
CHRNA7	na	null	null	0.608376
PHC1	na	null	null	0.608304
TCEAL2	na	null	null	0.60826
ZNF629	na	null	null	0.608242
SLC6A13	na	null	null	0.608138
SLC22A9	na	null	null	0.607792
RUNX3	na	null	null	0.607781
FLJ42289	na	null	null	0.606851
PHLPP2	na	null	null	0.606405
LOC648556	na	null	null	0.606087
RPS15AP10	na	null	null	0.606022
PLAU	na	null	null	0.605417
FLJ38109	na	null	null	0.60536
LDLRAD3	na	null	null	0.604928
HDAC8	na	null	null	0.60484
FLJ31183	na	null	null	0.604764
ETV4	na	null	null	0.604681
ZNF214	na	null	null	0.604344
RP11-631M21.2	na	null	null	0.604146
USP10	na	null	null	0.60412
NOV	na	null	null	0.604101
TTTY8	na	null	null	0.602457
ABCC11	na	null	null	0.602279
FAM160A1	na	null	null	0.60218
FAM154B	na	null	null	0.601596
PATE3	na	null	null	0.601305
KIAA1244	na	null	null	0.600832
LOC728991	na	null	null	0.600554
LOC100131988	na	null	null	0.599821
LOC440600	na	null	null	0.599795
HRASLS2	na	null	null	0.598031
TGM6	na	null	null	0.59797
OCLM	na	null	null	0.597771
LOC283481	na	null	null	0.597403
C1orf220	na	null	null	0.596746
LOC100133923	na	null	null	0.596392
ADRA2C	na	null	null	0.596134
PEG3	na	null	null	0.595892
CRYGC	na	null	null	0.595882
GGTA1	na	null	null	0.595741
TAS2R46	na	null	null	0.595615
TNFRSF10D	na	null	null	0.595136
OR10G3	na	null	null	0.595022
SNX8	na	null	null	0.594324
LOC100129083	na	null	null	0.594268
LOC283089	na	null	null	0.594223
ABCA10	na	null	null	0.594009
LOC200609	na	null	null	0.593677
RP11-144G6.7	na	null	null	0.593652
XYLT1	na	null	null	0.593099
C14orf176	na	null	null	0.592511
OSBPL8	na	null	null	0.592002
LOC340900	na	null	null	0.591581
T-SP1	na	null	null	0.591063
OR13C3	na	null	null	0.590771
LOC339929	na	null	null	0.589928
PGGT1B	na	null	null	0.589456
C18orf15	na	null	null	0.589412
TEKT5	na	null	null	0.589365
C12orf4	na	null	null	0.58874
LOC100128288	na	null	null	0.587963
LOC284023	na	null	null	0.587758
CHD9	na	null	null	0.586756
FAM194A	na	null	null	0.585987
TUBB2B	na	null	null	0.585856
CLEC4C	na	null	null	0.585829
TBC1D10C	na	null	null	0.585541
ARHGAP17	na	null	null	0.585464
PLAC8L1	na	null	null	0.585314
KRTAP1-5	na	null	null	0.585171
LOC729417	na	null	null	0.585026
TMEM132C	na	null	null	0.584307
TTYH1	na	null	null	0.583821
ZNF275	na	null	null	0.583178
hCG_2039148	na	null	null	0.582606
TNKS	na	null	null	0.582461
ZNF300	na	null	null	0.58162
NPSA	na	null	null	0.581391
C3orf50	na	null	null	0.581353
ZFAT	na	null	null	0.580935
ADAT1	na	null	null	0.580667
HMX1	na	null	null	0.580665
LOC100129275	na	null	null	0.580507
LOC440047	na	null	null	0.580234
PIK3R5	na	null	null	0.579742
RFWD3	na	null	null	0.579482
DHFRL1	na	null	null	0.578857
TG	na	null	null	0.578509
ZNF548	na	null	null	0.578397
FLJ43903	na	null	null	0.578269
LOC100131653	na	null	null	0.577611
CDH10	na	null	null	0.577373
AGGF1	na	null	null	0.577206
FTSJD1	na	null	null	0.577058
KCNC4	na	null	null	0.577022
GPR75	na	null	null	0.576953
KIAA1632	na	null	null	0.576803
C1orf195	na	null	null	0.57673
XKR4	na	null	null	0.576306
CHST7	na	null	null	0.576236
LOC100131702	na	null	null	0.576038
NINJ2	na	null	null	0.575995
TLX1	na	null	null	0.575811
DDX3X	na	null	null	0.575546
C2orf68	na	null	null	0.575277
TMEM150C	na	null	null	0.57482
C15orf42	na	null	null	0.574056
ANKRD34B	na	null	null	0.573544
ZNF529	na	null	null	0.57353
C5orf60	na	null	null	0.572972
CCDC42	na	null	null	0.572942
C1orf223	na	null	null	0.572816
LOC283028	na	null	null	0.572245
OR1N2	na	null	null	0.572035
SLC9A6	na	null	null	0.571355
LOC401913	na	null	null	0.570994
LYZL6	na	null	null	0.570925
DEFB115	na	null	null	0.570849
THSD7A	na	null	null	0.570012
OSM	na	null	null	0.569941
LOC730961	na	null	null	0.569772
hCG_1786132	na	null	null	0.569649
IGSF5	na	null	null	0.568723
FLJ42969	na	null	null	0.568573
LOC100130442	na	null	null	0.568514
STOX2	na	null	null	0.568321
HAUS7	na	null	null	0.568187
LMX1A	na	null	null	0.567876
LOC643723	na	null	null	0.567688
GPR143	na	null	null	0.567278
FLJ46358	na	null	null	0.567107
AGA	na	null	null	0.566963
LOC100130256	na	null	null	0.566903
FAM151B	na	null	null	0.56679
LPP	na	null	null	0.566174
TMEM53	na	null	null	0.56604
EFCAB3	na	null	null	0.565043
LOC390760	na	null	null	0.564753
LOC100133287	na	null	null	0.56462
TNS3	na	null	null	0.564576
LOC100129648	na	null	null	0.564393
LOC100129453	na	null	null	0.564333
LOC100128726	na	null	null	0.563807
ERI2	na	null	null	0.563539
PLTP	na	null	null	0.563473
C22orf33	na	null	null	0.563393
IQCK	na	null	null	0.562914
USP27X	na	null	null	0.562092
SERINC4	na	null	null	0.561883
ZMAT1	na	null	null	0.561868
CDCA7L	na	null	null	0.561806
NXNL2	na	null	null	0.561533
WNT3	na	null	null	0.560544
ITLN1	na	null	null	0.559904
LOC283711	na	null	null	0.559453
OSTBETA	na	null	null	0.559374
TAS2R45	na	null	null	0.558665
TMEM98	na	null	null	0.557433
RBPMS2	na	null	null	0.557003
FOXM1	na	null	null	0.556905
NAGA	na	null	null	0.556076
FGF18	na	null	null	0.555608
PFKFB1	na	null	null	0.555329
ZNF114	na	null	null	0.555211
SH3PXD2B	na	null	null	0.555208
IPO11	na	null	null	0.555054
ANKRD20A1	na	null	null	0.554957
ALG10B	na	null	null	0.554929
YSK4	na	null	null	0.554716
FAM111B	na	null	null	0.554499
LOC388630	na	null	null	0.55397
SLC25A41	na	null	null	0.55397
MKI67	na	null	null	0.553819
CDC25C	na	null	null	0.553744
LOC284475	na	null	null	0.55292
LOC728792	na	null	null	0.552678
CENPT	na	null	null	0.55267
RLN3	na	null	null	0.552443
GRHL3	na	null	null	0.552366
PRDM15	na	null	null	0.551745
LOC100129048	na	null	null	0.551251
C12orf68	na	null	null	0.551061
RADIL	na	null	null	0.550888
ANKRD36B	na	null	null	0.550734
LOC100128691	na	null	null	0.550617
ANKRD20A2	na	null	null	0.549885
LOC100133089	na	null	null	0.549248
LOC100132815	na	null	null	0.548999
DAO	na	null	null	0.548921
GBA	na	null	null	0.548818
FAM106A	na	null	null	0.548759
CTNND1	na	null	null	0.548664
hCG_17324	na	null	null	0.548571
SLC29A4	na	null	null	0.54758
LRCH3	na	null	null	0.547389
ACSS1	na	null	null	0.547281
KRTAP5-5	na	null	null	0.547219
CYP7B1	na	null	null	0.547124
hCG_2042718	na	null	null	0.5466
SP4	na	null	null	0.545917
ZFP1	na	null	null	0.545813
LOC100128191	na	null	null	0.545793
USP30	na	null	null	0.5455
ACTL7B	na	null	null	0.545337
STX19	na	null	null	0.545337
MYOM2	na	null	null	0.545165
KLF13	na	null	null	0.545002
LOC100293440	na	null	null	0.544837
C16orf82	na	null	null	0.544776
GIP	na	null	null	0.544424
ERO1LB	na	null	null	0.544173
FLJ45482	na	null	null	0.544017
AFF2	na	null	null	0.543485
TAS2R8	na	null	null	0.543265
SLC34A2	na	null	null	0.542977
DBNL	na	null	null	0.542857
ARF3	na	null	null	0.542782
ZNF668	na	null	null	0.54229
MYO1A	na	null	null	0.542028
CLEC1A	na	null	null	0.541924
LOC440117	na	null	null	0.541866
BCL7C	na	null	null	0.541364
MCTS1	na	null	null	0.541086
DPY19L2P3	na	null	null	0.540539
CREB3L1	na	null	null	0.540388
FOXJ1	na	null	null	0.54011
HIST1H3B	na	null	null	0.539346
KDM5A	na	null	null	0.539338
LOC100128440	na	null	null	0.539189
PCBD2	na	null	null	0.539157
PCOLCE2	na	null	null	0.538847
C8orf74	na	null	null	0.538717
DKFZp434J0226	na	null	null	0.538612
TAL2	na	null	null	0.538215
ART3	na	null	null	0.537369
ZNF646	na	null	null	0.537365
FLJ42953	na	null	null	0.537288
ZNF678	na	null	null	0.537195
WDR38	na	null	null	0.537173
PCDH10	na	null	null	0.537151
PDZK1	na	null	null	0.536871
LIPH	na	null	null	0.536819
ZNF469	na	null	null	0.536491
MYLK4	na	null	null	0.53598
LOC642947	na	null	null	0.535087
RIPK1	na	null	null	0.534924
TMEM200C	na	null	null	0.534606
ODF2L	na	null	null	0.534127
LOC100129417	na	null	null	0.534098
NEU2	na	null	null	0.534091
CSMD1	na	null	null	0.53359
LOC220115	na	null	null	0.533263
MYT1L	na	null	null	0.532989
LOC100133844	na	null	null	0.532246
GTF2IRD2	na	null	null	0.532067
LOC389641	na	null	null	0.532013
PEG3AS	na	null	null	0.531656
TCF7L2	na	null	null	0.531425
C9orf3	na	null	null	0.531192
RSPH4A	na	null	null	0.531169
C17orf53	na	null	null	0.530871
CCDC101	na	null	null	0.530451
AGAP1	na	null	null	0.530183
hCG_2045685	na	null	null	0.530026
GSG1L	na	null	null	0.529913
TDRD1	na	null	null	0.529861
C17orf78	na	null	null	0.528895
C5orf48	na	null	null	0.528865
RNF216	na	null	null	0.528698
GPR4	na	null	null	0.528477
GNMT	na	null	null	0.528122
KRT19	na	null	null	0.528049
LOC100129654	na	null	null	0.527715
FKRP	na	null	null	0.527468
THG1L	na	null	null	0.527445
SKAP1	na	null	null	0.527263
KLF15	na	null	null	0.52703
LOC100292021	na	null	null	0.526702
TIPARP	na	null	null	0.52657
PKDCC	na	null	null	0.52623
ARAP3	na	null	null	0.526109
SLC1A6	na	null	null	0.525996
CES3	na	null	null	0.525979
LOC441601	na	null	null	0.525658
IL31	na	null	null	0.525644
LOC100287737	na	null	null	0.525638
FAM57A	na	null	null	0.525508
PARP8	na	null	null	0.525334
CLDN16	na	null	null	0.525021
OR6Q1	na	null	null	0.524798
LOC100130657	na	null	null	0.524368
GJA4	na	null	null	0.524031
LHFPL2	na	null	null	0.524031
LOC100132826	na	null	null	0.523899
FRMD4A	na	null	null	0.523867
SLC25A33	na	null	null	0.523827
CX3CR1	na	null	null	0.523711
KLHL4	na	null	null	0.52324
LOC100129699	na	null	null	0.523193
DNAH6	na	null	null	0.522669
NANOS2	na	null	null	0.522655
LOC100131539	na	null	null	0.522644
LOC285771	na	null	null	0.522521
TBC1D10B	na	null	null	0.52238
SPRY3	na	null	null	0.522301
LOC283911	na	null	null	0.522268
LOC100129280	na	null	null	0.521938
KLF2	na	null	null	0.521925
PCOTH	na	null	null	0.521857
LOC283104	na	null	null	0.521565
ZNF727	na	null	null	0.521034
CBARA1	na	null	null	0.520916
MON1B	na	null	null	0.52058
OR2W3	na	null	null	0.520431
KIAA1267	na	null	null	0.520349
TAS2R9	na	null	null	0.520271
LOC150527	na	null	null	0.520144
PPP1R9B	na	null	null	0.51972
TNRC6B	na	null	null	0.519641
SRBD1	na	null	null	0.519546
NHLRC2	na	null	null	0.519443
MYC	na	null	null	0.519207
IL12B	na	null	null	0.519093
B4GALT5	na	null	null	0.518965
HIST1H2AB	na	null	null	0.518791
LOC440983	na	null	null	0.51845
FAM123C	na	null	null	0.51841
FLT1	na	null	null	0.518124
CXCL9	na	null	null	0.517908
PCDHGB3	na	null	null	0.517855
EPHX2	na	null	null	0.517718
PPP2R2C	na	null	null	0.517587
NPAS1	na	null	null	0.517035
FLJ39051	na	null	null	0.517005
ARHGEF12	na	null	null	0.516997
TERF2	na	null	null	0.516876
DKFZP586B0319	na	null	null	0.516777
FLJ41455	na	null	null	0.516705
LOC100128439	na	null	null	0.516313
GFRA3	na	null	null	0.516054
ZNF117	na	null	null	0.515489
LOC147646	na	null	null	0.515293
LOC147727	na	null	null	0.515232
SRFBP1	na	null	null	0.515006
NFATC3	na	null	null	0.514978
KMO	na	null	null	0.514659
XDH	na	null	null	0.514423
ZNF711	na	null	null	0.514396
LOC100128184	na	null	null	0.513895
HIPK2	na	null	null	0.51355
NCR2	na	null	null	0.513309
ERP27	na	null	null	0.512832
LRP5L	na	null	null	0.512329
RLBP1	na	null	null	0.512099
LOC100130445	na	null	null	0.51184
FLJ31945	na	null	null	0.511825
ZNF280A	na	null	null	0.511576
EFCAB6	na	null	null	0.511343
CMTM4	na	null	null	0.510895
GUCA2B	na	null	null	0.510875
TNFSF14	na	null	null	0.510833
ICA1	na	null	null	0.510493
ATXN2L	na	null	null	0.510366
FLJ16341	na	null	null	0.510354
FAM169A	na	null	null	0.510333
FEZF1	na	null	null	0.509916
ARHGAP11B	na	null	null	0.509852
LOC100129373	na	null	null	0.50952
LOC100133322	na	null	null	0.509005
CDH23	na	null	null	0.508711
LOC100128935	na	null	null	0.508663
LOC100132972	na	null	null	0.508643
LOC727916	na	null	null	0.508524
STAT3	na	null	null	0.508099
GRAMD1B	na	null	null	0.507765
SPRR4	na	null	null	0.507727
TEX9	na	null	null	0.507638
ZFATAS	na	null	null	0.506762
OR9H1P	na	null	null	0.506563
FAM101B	na	null	null	0.50603
RP11-167P23.2	na	null	null	0.505381
LOC348761	na	null	null	0.504906
GJB7	na	null	null	0.504593
GHRL	na	null	null	0.504573
ZACN	na	null	null	0.504308
TMEM71	na	null	null	0.50413
RNF157	na	null	null	0.50402
FAF2	na	null	null	0.503987
PKP1	na	null	null	0.503863
ACOT6	na	null	null	0.503483
SLFN13	na	null	null	0.50348
NSF	na	null	null	0.503298
DEFB133	na	null	null	0.503263
FTO	na	null	null	0.503218
LOC728903	na	null	null	0.502673
C11orf49	na	null	null	0.502661
MIMT1	na	null	null	0.502111
DEPDC1B	na	null	null	0.501987
GINS4	na	null	null	0.501969
CA2	na	null	null	0.501805
FIGNL2	na	null	null	0.501626
LIF	na	null	null	0.501563
APRT	na	null	null	0.501491
WNT2B	na	null	null	0.501264
ZSWIM6	na	null	null	0.501229
LOC342293	na	null	null	0.501026
TLK2	na	null	null	0.500826
PSORS1C2	na	null	null	0.500481
TSSK1B	na	null	null	0.50015
KDM4D	na	null	null	0.500096
RAP1GAP2	na	null	null	0.500011
CCNA1	na	null	null	0.499967
TMEM44	na	null	null	0.499735
ASB8	na	null	null	0.499654
DHX57	na	null	null	0.499401
CCR4	na	null	null	0.499381
LOC100131391	na	null	null	0.499361
CHD1L	na	null	null	0.497456
KIF23	na	null	null	0.496803
psiTPTE22	na	null	null	0.496701
RNU4ATAC	na	null	null	0.496663
MNT	na	null	null	0.495349
EHD3	na	null	null	0.495225
PCBD1	na	null	null	0.494967
FA2H	na	null	null	0.494289
PIWIL2	na	null	null	0.494249
C11orf85	na	null	null	0.494206
ZNF449	na	null	null	0.494135
WDR59	na	null	null	0.494043
FAM23A	na	null	null	0.493629
FAM5C	na	null	null	0.492784
LOC644662	na	null	null	0.492668
TUBB	na	null	null	0.492516
PTPLA	na	null	null	0.492502
LOC348751	na	null	null	0.49248
C17orf65	na	null	null	0.492427
NAIP	na	null	null	0.492407
CDH3	na	null	null	0.492338
LOC284900	na	null	null	0.491924
VRK2	na	null	null	0.491614
FLJ20712	na	null	null	0.491466
ZNF577	na	null	null	0.491161
CCDC144A	na	null	null	0.491068
C7orf4	na	null	null	0.49043
PCF11	na	null	null	0.490333
LOC100129411	na	null	null	0.489915
GUCA1B	na	null	null	0.489718
FGD4	na	null	null	0.489421
LOC731414	na	null	null	0.489277
FAM119A	na	null	null	0.489238
PCDHB13	na	null	null	0.488972
MYOZ3	na	null	null	0.488684
FBXL13	na	null	null	0.488614
HPCAL4	na	null	null	0.488602
ALMS1P	na	null	null	0.488485
POPDC2	na	null	null	0.48842
ADCY5	na	null	null	0.48828
C6orf26	na	null	null	0.487793
FAM129C	na	null	null	0.487519
KRTAP5-9	na	null	null	0.487493
ARMC2	na	null	null	0.487052
PRR22	na	null	null	0.487047
DEFB109P1	na	null	null	0.48694
FLJ40330	na	null	null	0.486555
SLC25A2	na	null	null	0.4865
ZNF814	na	null	null	0.486391
LOC153811	na	null	null	0.48627
OR5AU1	na	null	null	0.485763
MGC13053	na	null	null	0.485697
LOC100128922	na	null	null	0.485646
LOC648149	na	null	null	0.48564
XAGE2B	na	null	null	0.485255
TMEM37	na	null	null	0.485249
KRAS	na	null	null	0.485136
C8orf71	na	null	null	0.485136
SLC12A5	na	null	null	0.485033
SPATA2L	na	null	null	0.484805
CABLES1	na	null	null	0.484318
LOC100134368	na	null	null	0.484217
EHHADH	na	null	null	0.484135
C5orf39	na	null	null	0.484036
LOC645752	na	null	null	0.483942
LOC727804	na	null	null	0.483664
SIAH1	na	null	null	0.483492
SPDYE3	na	null	null	0.483439
VSTM2B	na	null	null	0.483343
FLJ37396	na	null	null	0.483291
TMEM35	na	null	null	0.483161
ADAM19	na	null	null	0.483003
LOC219347	na	null	null	0.48278
DNAJC13	na	null	null	0.482674
RG9MTD3	na	null	null	0.48259
TXNRD3	na	null	null	0.482449
TF	na	null	null	0.48244
AREG	na	null	null	0.482377
ZIC1	na	null	null	0.48213
ZNRF4	na	null	null	0.482108
OR10R2	na	null	null	0.482063
KLK13	na	null	null	0.481857
FOSB	na	null	null	0.481797
LOC100128437	na	null	null	0.481791
LOC202181	na	null	null	0.481168
LOC100129361	na	null	null	0.480733
CDRT15	na	null	null	0.480633
TMEM139	na	null	null	0.480361
DKFZp667E0512	na	null	null	0.480342
CBX5	na	null	null	0.48024
LOC100130741	na	null	null	0.479834
PCDHB17	na	null	null	0.479617
ZFP90	na	null	null	0.4795
RCVRN	na	null	null	0.479405
PRH2	na	null	null	0.479388
PATE2	na	null	null	0.478772
C21orf131	na	null	null	0.477966
MOGAT1	na	null	null	0.477628
CLN3	na	null	null	0.477599
OR2L1P	na	null	null	0.477514
MAT1A	na	null	null	0.477236
FAM107B	na	null	null	0.476963
DDX26B	na	null	null	0.476713
CD83	na	null	null	0.476181
ZNF512	na	null	null	0.475776
LOC100133890	na	null	null	0.475729
AFAP1L1	na	null	null	0.475554
ZSCAN12	na	null	null	0.475542
CMPK2	na	null	null	0.475411
SPNS1	na	null	null	0.47502
HIST1H3D	na	null	null	0.474559
TCEANC	na	null	null	0.474334
BMX	na	null	null	0.474143
FBLN5	na	null	null	0.474054
LOC153684	na	null	null	0.473721
C17orf72	na	null	null	0.473569
ZNF782	na	null	null	0.473526
RANBP10	na	null	null	0.473447
KIAA0226	na	null	null	0.472893
IQUB	na	null	null	0.472886
C8orf24	na	null	null	0.472818
ZNF658	na	null	null	0.47276
PRELID2	na	null	null	0.472589
SOAT1	na	null	null	0.472485
HAL	na	null	null	0.472059
FLJ45121	na	null	null	0.471892
ALX3	na	null	null	0.471675
PCDHGB4	na	null	null	0.471524
AVPR1A	na	null	null	0.471395
VSTM1	na	null	null	0.471338
LOC100130084	na	null	null	0.471208
LOC497257	na	null	null	0.471178
TEK	na	null	null	0.47099
LOC100129034	na	null	null	0.470816
RRM2	na	null	null	0.47068
LOC100132147	na	null	null	0.470578
LOC100128697	na	null	null	0.470571
C6orf145	na	null	null	0.470323
LOC283737	na	null	null	0.4703
AURKAPS1	na	null	null	0.469771
RP1L1	na	null	null	0.468987
TMOD1	na	null	null	0.468977
PRLR	na	null	null	0.468618
SPRED2	na	null	null	0.468449
KIAA0754	na	null	null	0.468306
ALOXE3	na	null	null	0.468296
CYP4F3	na	null	null	0.468193
AKTIP	na	null	null	0.467763
LOC339788	na	null	null	0.467651
FAM19A5	na	null	null	0.467419
LOC100128477	na	null	null	0.467327
DTX1	na	null	null	0.467209
C18orf62	na	null	null	0.46716
C1orf228	na	null	null	0.46693
CLINT1	na	null	null	0.466884
BCKDHA	na	null	null	0.466803
CCDC19	na	null	null	0.466691
LOC728728	na	null	null	0.466678
KCNRG	na	null	null	0.466411
C16orf75	na	null	null	0.466365
MSMP	na	null	null	0.466034
TMEM148	na	null	null	0.465899
LOC100131820	na	null	null	0.46577
FAM111A	na	null	null	0.465706
KRTAP5-4	na	null	null	0.465563
DHX32	na	null	null	0.465527
C14orf177	na	null	null	0.465321
RSPH10B	na	null	null	0.465239
DMXL1	na	null	null	0.464912
MCOLN1	na	null	null	0.464734
KIF14	na	null	null	0.464418
FUBP3	na	null	null	0.463707
VEPH1	na	null	null	0.463629
WDR86	na	null	null	0.463582
LOC100129502	na	null	null	0.46334
PDXK	na	null	null	0.463335
LOC282997	na	null	null	0.463224
PRPF40B	na	null	null	0.46313
CNGA3	na	null	null	0.462962
RABL5	na	null	null	0.462713
C1orf58	na	null	null	0.462624
ZNF618	na	null	null	0.462595
SNTG2	na	null	null	0.462172
DHX38	na	null	null	0.462059
LOC728316	na	null	null	0.461898
LCN1	na	null	null	0.461803
HOXD12	na	null	null	0.461783
TMEM160	na	null	null	0.461754
LOC286121	na	null	null	0.461658
TRYX3	na	null	null	0.461413
FOXJ2	na	null	null	0.461213
IRX2	na	null	null	0.461116
PLEKHM3	na	null	null	0.460516
FOS	na	null	null	0.460497
PCDHGA5	na	null	null	0.460307
C1orf88	na	null	null	0.459964
KLHL5	na	null	null	0.459874
CDCP1	na	null	null	0.459855
ABCC4	na	null	null	0.459787
LOC100128960	na	null	null	0.45975
REV1	na	null	null	0.459382
FLJ21369	na	null	null	0.459373
ADCY10	na	null	null	0.459273
APOL5	na	null	null	0.459176
DKFZp686L13185	na	null	null	0.459146
MS4A8B	na	null	null	0.459062
CATSPERG	na	null	null	0.458983
MON2	na	null	null	0.458944
LOC402509	na	null	null	0.458862
PCDHGA3	na	null	null	0.458823
PQLC1	na	null	null	0.458473
NPTX2	na	null	null	0.458297
BCORL1	na	null	null	0.458198
SAMM50	na	null	null	0.458156
N6AMT1	na	null	null	0.457976
KCNAB1	na	null	null	0.457755
FLJ13197	na	null	null	0.457467
GKN1	na	null	null	0.457311
CENPF	na	null	null	0.457132
APOA1	na	null	null	0.457096
LOC401980	na	null	null	0.457043
LBXCOR1	na	null	null	0.456991
GNG7	na	null	null	0.456959
CEP135	na	null	null	0.456472
ZNF280B	na	null	null	0.456277
LYL1	na	null	null	0.456263
SPATA20	na	null	null	0.45613
PCDHA8	na	null	null	0.455881
FBXL21	na	null	null	0.455553
KCNQ1	na	null	null	0.455374
SLC29A3	na	null	null	0.455299
UROC1	na	null	null	0.455226
HSD17B3	na	null	null	0.455017
INA	na	null	null	0.454731
HMGB4	na	null	null	0.45459
L1TD1	na	null	null	0.454584
SPAG17	na	null	null	0.454507
DACT2	na	null	null	0.454253
LOC100129303	na	null	null	0.454072
DUSP23	na	null	null	0.453972
LOC100130472	na	null	null	0.453703
ASTE1	na	null	null	0.453381
ZFP82	na	null	null	0.453315
CCDC38	na	null	null	0.453201
LOC728147	na	null	null	0.452862
TMEM125	na	null	null	0.452815
NTF3	na	null	null	0.452347
BRPF3	na	null	null	0.45233
ERCC1	na	null	null	0.452203
DEFB125	na	null	null	0.452157
FLJ46134	na	null	null	0.452086
CDK2	na	null	null	0.452034
RFC3	na	null	null	0.451651
PKDREJ	na	null	null	0.451613
CBFB	na	null	null	0.451604
HSBP1	na	null	null	0.451589
CCDC112	na	null	null	0.451285
C2orf61	na	null	null	0.450922
STARD8	na	null	null	0.450693
E2F3	na	null	null	0.450659
HCG18	na	null	null	0.450339
LOC440910	na	null	null	0.450303
ECT2	na	null	null	0.450048
TMEM208	na	null	null	0.449875
PIK3CB	na	null	null	0.449582
NCRNA00162	na	null	null	0.449505
USP44	na	null	null	0.449005
SOX1	na	null	null	0.448928
CCDC69	na	null	null	0.448733
SHC3	na	null	null	0.448664
LOC220930	na	null	null	0.448263
C21orf121	na	null	null	0.448062
PCDH7	na	null	null	0.447734
LOC541467	na	null	null	0.447668
C10orf35	na	null	null	0.447628
SH3RF2	na	null	null	0.447488
ANKRD56	na	null	null	0.44739
LOC286114	na	null	null	0.44738
CCDC30	na	null	null	0.4472
NEU4	na	null	null	0.446821
TBX4	na	null	null	0.446747
SEL1L3	na	null	null	0.446589
GLB1L3	na	null	null	0.445571
NHSL2	na	null	null	0.445489
CLEC11A	na	null	null	0.44531
PSTPIP2	na	null	null	0.445252
PCDHGB7	na	null	null	0.445179
ZNF180	na	null	null	0.444795
AP2A1	na	null	null	0.444714
CRISPLD1	na	null	null	0.444686
PRKCG	na	null	null	0.444684
FBXL17	na	null	null	0.4446
MUP	na	null	null	0.444299
GINS3	na	null	null	0.44395
CD38	na	null	null	0.443948
SNX10	na	null	null	0.443653
LOC284630	na	null	null	0.443449
CABLES2	na	null	null	0.443444
C1orf94	na	null	null	0.443394
LRRC70	na	null	null	0.443143
LOC646730	na	null	null	0.443126
IL1R1	na	null	null	0.443074
LOC100131099	na	null	null	0.442753
SYT16	na	null	null	0.442746
ISL1	na	null	null	0.442603
MGC44328	na	null	null	0.442251
LCLAT1	na	null	null	0.442145
GEMIN5	na	null	null	0.442136
MGC23284	na	null	null	0.442051
FAM183B	na	null	null	0.441968
LIMS2	na	null	null	0.441874
CPXM2	na	null	null	0.44172
OLIG1	na	null	null	0.441656
C6orf127	na	null	null	0.441258
ZNF329	na	null	null	0.441201
SLC7A14	na	null	null	0.441026
GAFA3	na	null	null	0.440835
DISC1	na	null	null	0.440805
RBM22	na	null	null	0.440663
LOC100270804	na	null	null	0.44048
ZCCHC12	na	null	null	0.440447
PLEKHM1	na	null	null	0.440294
RAPGEF4	na	null	null	0.440188
NOS1AP	na	null	null	0.440158
PRTG	na	null	null	0.440102
POLDIP3	na	null	null	0.44
STAB2	na	null	null	0.439931
SRGAP1	na	null	null	0.439856
LIMS3	na	null	null	0.439811
ARC	na	null	null	0.439735
ZNF778	na	null	null	0.439436
ERV3	na	null	null	0.439304
LOC645676	na	null	null	0.439292
ZNF221	na	null	null	0.43916
SYCP2L	na	null	null	0.438961
LOC100130207	na	null	null	0.438692
LOC641298	na	null	null	0.43863
TMEM45A	na	null	null	0.438584
RBMXL2	na	null	null	0.438401
LOC96610	na	null	null	0.438315
SLC35E3	na	null	null	0.438155
ADAMTS17	na	null	null	0.43789
DEF8	na	null	null	0.437761
PHF19	na	null	null	0.437702
CENPH	na	null	null	0.437171
MTVR2	na	null	null	0.437119
DHRS7B	na	null	null	0.437064
TNRC6A	na	null	null	0.437048
LOC100289333	na	null	null	0.437017
ZNF215	na	null	null	0.437011
NKD1	na	null	null	0.436872
GYG2	na	null	null	0.43687
ZC3H13	na	null	null	0.436777
C9orf45	na	null	null	0.436629
DLX4	na	null	null	0.436465
CENPJ	na	null	null	0.436383
PKLR	na	null	null	0.436044
SLC30A3	na	null	null	0.435942
ATF7IP	na	null	null	0.435865
RASSF9	na	null	null	0.435668
LOC100129110	na	null	null	0.435565
PALB2	na	null	null	0.435444
CYCSP52	na	null	null	0.435369
SPC24	na	null	null	0.435343
KRT19P2	na	null	null	0.435246
EFHC2	na	null	null	0.435237
BOD1P	na	null	null	0.434876
RSPRY1	na	null	null	0.434837
MTMR7	na	null	null	0.434826
MCTP2	na	null	null	0.434459
NUDT17	na	null	null	0.434263
OR9A1P	na	null	null	0.434006
JAKMIP1	na	null	null	0.433806
USP51	na	null	null	0.433629
SLC16A14	na	null	null	0.433599
PRKAG2	na	null	null	0.433404
MYO1H	na	null	null	0.433392
POMC	na	null	null	0.433188
CDR1	na	null	null	0.432699
FGF17	na	null	null	0.432468
PCDHB18	na	null	null	0.432368
STK32A	na	null	null	0.432247
LAMB4	na	null	null	0.43214
DENND4C	na	null	null	0.432105
FAM71D	na	null	null	0.432057
DPP6	na	null	null	0.431959
SLC34A1	na	null	null	0.431698
ZIM2	na	null	null	0.431577
MBNL3	na	null	null	0.431441
ZNF846	na	null	null	0.431432
LGALS2	na	null	null	0.431049
CMTM1	na	null	null	0.431003
C13orf34	na	null	null	0.430299
LOC283075	na	null	null	0.430264
C19orf63	na	null	null	0.430234
LOC441268	na	null	null	0.429895
ADCY8	na	null	null	0.429771
LOC100131067	na	null	null	0.429615
EPB41L2	na	null	null	0.429537
KIR2DL2	na	null	null	0.429079
LOC441245	na	null	null	0.428774
GK	na	null	null	0.428764
TIMP2	na	null	null	0.428762
FES	na	null	null	0.428759
TBC1D4	na	null	null	0.427908
PAQR9	na	null	null	0.427796
CHST5	na	null	null	0.427672
LOC283922	na	null	null	0.427309
FAM27A	na	null	null	0.427068
ATF7IP2	na	null	null	0.426479
SGK223	na	null	null	0.426058
ST3GAL4	na	null	null	0.426014
PCDH11X	na	null	null	0.425877
LIX1	na	null	null	0.425628
ANKK1	na	null	null	0.425541
GBX2	na	null	null	0.425157
FUT6	na	null	null	0.425051
LOC729409	na	null	null	0.425038
LOC151174	na	null	null	0.424633
XYLB	na	null	null	0.42456
SLC36A1	na	null	null	0.424546
OSTN	na	null	null	0.424459
FGF1	na	null	null	0.42442
ZNF789	na	null	null	0.424305
HCG8	na	null	null	0.42422
GOLGA9P	na	null	null	0.424074
YPEL1	na	null	null	0.423863
WNT1	na	null	null	0.423814
ZNF708	na	null	null	0.423592
CUEDC1	na	null	null	0.423348
ZNF836	na	null	null	0.423292
LRRC37A3	na	null	null	0.423211
LOC729558	na	null	null	0.423052
CDK14	na	null	null	0.422968
PEX5	na	null	null	0.42279
KIAA1751	na	null	null	0.422769
PTPRT	na	null	null	0.422723
WIT1	na	null	null	0.422577
ECSCR	na	null	null	0.422412
DNAH2	na	null	null	0.422192
LOC100134229	na	null	null	0.422041
SPATS2	na	null	null	0.421773
OR7E91P	na	null	null	0.421742
MYO1C	na	null	null	0.421452
NODAL	na	null	null	0.42142
LOC645685	na	null	null	0.420982
SLC35B1	na	null	null	0.420855
LOC646139	na	null	null	0.420843
HORMAD1	na	null	null	0.42055
GPR115	na	null	null	0.420509
OR4C12	na	null	null	0.420448
KCNA6	na	null	null	0.420448
SLC26A4	na	null	null	0.420382
FBLN2	na	null	null	0.420199
DHODH	na	null	null	0.419883
NUP62	na	null	null	0.419839
TRA@	na	null	null	0.419331
ADAM23	na	null	null	0.419327
NBPF1	na	null	null	0.419314
BID	na	null	null	0.419233
BRIP1	na	null	null	0.419146
C12orf33	na	null	null	0.418992
SWAP70	na	null	null	0.418975
MAGOHB	na	null	null	0.418867
NTN1	na	null	null	0.418841
OR2B11	na	null	null	0.418695
FLJ42258	na	null	null	0.418469
RABGAP1L	na	null	null	0.418465
TDRD10	na	null	null	0.418326
ACOT12	na	null	null	0.418301
EXOC3L2	na	null	null	0.418246
ZNF823	na	null	null	0.418236
FLJ39632	na	null	null	0.418192
FAM162B	na	null	null	0.418104
LOC100130297	na	null	null	0.417986
LOC677759	na	null	null	0.417935
BLNK	na	null	null	0.417872
ZNF304	na	null	null	0.41775
CLDN22	na	null	null	0.417714
DUOX2	na	null	null	0.417698
IL29	na	null	null	0.417682
C18orf18	na	null	null	0.417528
SIX6	na	null	null	0.417367
C20orf56	na	null	null	0.417093
CLDN2	na	null	null	0.416931
FAAH	na	null	null	0.416894
UNQ3028	na	null	null	0.416874
REV3L	na	null	null	0.416602
ASPDH	na	null	null	0.41642
POLQ	na	null	null	0.416216
LOC100129767	na	null	null	0.416124
RFPL2	na	null	null	0.416112
FAM153B	na	null	null	0.415812
SVIP	na	null	null	0.415761
hCG_1795283	na	null	null	0.415706
ZNF454	na	null	null	0.415576
LOC100131490	na	null	null	0.41551
ITSN2	na	null	null	0.415449
PRKCE	na	null	null	0.415376
WDR66	na	null	null	0.415335
CFDP1	na	null	null	0.415191
CTU2	na	null	null	0.415114
ZNF91	na	null	null	0.415068
KIAA0141	na	null	null	0.415011
tcag7.1227	na	null	null	0.41501
LOC374443	na	null	null	0.414997
KIFC1	na	null	null	0.414946
LOC100129235	na	null	null	0.414904
FAM149A	na	null	null	0.414868
HRNR	na	null	null	0.414684
AMDHD2	na	null	null	0.414506
LMOD1	na	null	null	0.414298
FLJ11710	na	null	null	0.41419
C9orf38	na	null	null	0.414139
EPDR1	na	null	null	0.414102
UNQ9368	na	null	null	0.414096
ATHL1	na	null	null	0.414087
EPHB6	na	null	null	0.413847
KLHL35	na	null	null	0.413693
TNAP	na	null	null	0.413669
GPR64	na	null	null	0.413493
hCG_2045830	na	null	null	0.413139
LOC285147	na	null	null	0.41311
PGBD2	na	null	null	0.413058
LOC222070	na	null	null	0.412899
LOC100192379	na	null	null	0.412802
ADIPOR2	na	null	null	0.412623
EMILIN3	na	null	null	0.41261
CCDC65	na	null	null	0.412476
MAGEA2B	na	null	null	0.412266
OR10J1	na	null	null	0.412262
ADCY7	na	null	null	0.412101
LOC727918	na	null	null	0.411864
BCAM	na	null	null	0.411829
A2BP1	na	null	null	0.411799
C3orf70	na	null	null	0.41164
PYGO1	na	null	null	0.411627
WASF3	na	null	null	0.411571
SOX4	na	null	null	0.411567
DNER	na	null	null	0.411488
FAM71E1	na	null	null	0.411288
LOC441426	na	null	null	0.41096
PARVB	na	null	null	0.410907
LOC402679	na	null	null	0.410831
MBTPS1	na	null	null	0.410819
HIST1H3F	na	null	null	0.410715
HMGB3	na	null	null	0.410705
FAT2	na	null	null	0.410678
MSRA	na	null	null	0.410607
NADSYN1	na	null	null	0.410296
EID2B	na	null	null	0.410243
C21orf90	na	null	null	0.410037
UNQ6228	na	null	null	0.409964
FLJ26484	na	null	null	0.409945
GSG2	na	null	null	0.4099
LOC100129637	na	null	null	0.409835
FAM47A	na	null	null	0.409834
TRIM11	na	null	null	0.409821
RPGRIP1L	na	null	null	0.40975
KBTBD8	na	null	null	0.409608
MYEOV2	na	null	null	0.409368
M6PR	na	null	null	0.409367
CLEC2A	na	null	null	0.409259
FLJ40288	na	null	null	0.409234
MYEF2	na	null	null	0.409127
PPP1R9A	na	null	null	0.409089
DBR1	na	null	null	0.408898
XRCC2	na	null	null	0.408646
LOC338817	na	null	null	0.408607
PCYT1A	na	null	null	0.408598
ZNF587	na	null	null	0.40853
SPANXB2	na	null	null	0.408408
PLEKHO2	na	null	null	0.408353
DIRAS1	na	null	null	0.408327
HMGCS1	na	null	null	0.408159
GTF3C1	na	null	null	0.408139
C13orf36	na	null	null	0.407872
LOC647020	na	null	null	0.407817
SLA	na	null	null	0.407735
PCDHB10	na	null	null	0.407684
REM1	na	null	null	0.407659
PRR4	na	null	null	0.40758
C14orf64	na	null	null	0.407434
LOC389332	na	null	null	0.407415
ATAD5	na	null	null	0.407222
CENPC1	na	null	null	0.407137
LRRC29	na	null	null	0.406781
FLJ46026	na	null	null	0.406591
LRRC4	na	null	null	0.406554
BTBD9	na	null	null	0.406492
NXT2	na	null	null	0.406459
PLCE1	na	null	null	0.406456
FOXN2	na	null	null	0.406449
MLNR	na	null	null	0.406387
GDF10	na	null	null	0.406351
LOC100131426	na	null	null	0.406143
KLKB1	na	null	null	0.406117
CNTN4	na	null	null	0.406005
APOBEC3B	na	null	null	0.405984
SPACA4	na	null	null	0.405964
LOC644450	na	null	null	0.405922
HIST1H3H	na	null	null	0.405757
RP11-429E11.3	na	null	null	0.405523
TFCP2	na	null	null	0.405305
ZNF607	na	null	null	0.405208
ZNF20	na	null	null	0.405079
WNT6	na	null	null	0.405027
CYP2F1	na	null	null	0.40498
KCNV2	na	null	null	0.404886
LOC642384	na	null	null	0.404744
FAM38B	na	null	null	0.404612
PARG	na	null	null	0.404609
LOC100133077	na	null	null	0.404396
GIGYF2	na	null	null	0.404311
GSC	na	null	null	0.404017
LOC158572	na	null	null	0.403925
LOC644949	na	null	null	0.403646
SIGIRR	na	null	null	0.403615
C6orf81	na	null	null	0.403526
PGC	na	null	null	0.403475
PDE7B	na	null	null	0.403458
LOC642587	na	null	null	0.40342
CXCR2P	na	null	null	0.403322
LRRC37A4	na	null	null	0.403295
GPR173	na	null	null	0.403156
GFI1B	na	null	null	0.40291
LOC729327	na	null	null	0.402653
RASA2	na	null	null	0.402598
HELLS	na	null	null	0.402565
GATA1	na	null	null	0.401766
KIR3DP1	na	null	null	0.401654
MRE11A	na	null	null	0.401547
BSND	na	null	null	0.401194
FLJ11292	na	null	null	0.401101
KRT8P12	na	null	null	0.401094
DNAJC15	na	null	null	0.400944
SYNGAP1	na	null	null	0.400888
OR1I1	na	null	null	0.400863
DENND2C	na	null	null	0.400811
CDRT15P	na	null	null	0.400678
WNK1	na	null	null	0.40066
TMEM106C	na	null	null	0.400639
ULK4	na	null	null	0.40057
MED25	na	null	null	0.400552
EPCAM	na	null	null	0.400458
SNORA16B	na	null	null	0.400436
KIF11	na	null	null	0.400054
XRCC3	na	null	null	0.400044
HS3ST2	na	null	null	0.400024
CYFIP2	na	null	null	0.399984
NTNG1	na	null	null	0.399782
AFTPH	na	null	null	0.399677
MUC3B	na	null	null	0.399629
NKX2-4	na	null	null	0.399577
LOC100287740	na	null	null	0.399477
SV2B	na	null	null	0.399414
TRIM5	na	null	null	0.399338
NOS3	na	null	null	0.399323
CASS4	na	null	null	0.399209
CRYM	na	null	null	0.399105
XKR5	na	null	null	0.398673
HKDC1	na	null	null	0.398213
DKFZp761E198	na	null	null	0.398202
PCDHB11	na	null	null	0.398076
LOC646470	na	null	null	0.39807
HPX	na	null	null	0.398037
TULP3	na	null	null	0.398001
KCNJ10	na	null	null	0.397985
MRAS	na	null	null	0.397874
LOC646870	na	null	null	0.397737
TBL1X	na	null	null	0.397733
PAK2	na	null	null	0.397464
FAM189A2	na	null	null	0.397409
WISP1	na	null	null	0.397388
GRAMD3	na	null	null	0.397339
LOC100131850	na	null	null	0.397212
C15orf33	na	null	null	0.397067
LOC100129081	na	null	null	0.396948
SIRPA	na	null	null	0.396561
MMRN1	na	null	null	0.396436
LOC400622	na	null	null	0.396322
KRTAP2-2	na	null	null	0.396184
LOC100128528	na	null	null	0.396116
EGR1	na	null	null	0.396017
TP63	na	null	null	0.395987
HIST1H4A	na	null	null	0.395986
C1QTNF4	na	null	null	0.395917
BST1	na	null	null	0.395917
TRMT2B	na	null	null	0.395709
DDX47	na	null	null	0.395652
UBD	na	null	null	0.395436
DSCR6	na	null	null	0.395046
ZNF652	na	null	null	0.394606
HPN	na	null	null	0.39452
FAM199X	na	null	null	0.394442
C16orf78	na	null	null	0.393949
GDF9	na	null	null	0.393918
LOC647107	na	null	null	0.393824
C9orf129	na	null	null	0.393684
H2BFM	na	null	null	0.39367
CKAP2	na	null	null	0.393585
ZNF267	na	null	null	0.393067
LOC344065	na	null	null	0.392907
ZIM3	na	null	null	0.392838
LOC100129551	na	null	null	0.392734
SF3B3	na	null	null	0.392723
RP11-191L9.1	na	null	null	0.392704
SLC7A2	na	null	null	0.392564
LAT2	na	null	null	0.392484
NLRP14	na	null	null	0.392255
LOH12CR1	na	null	null	0.392181
hCG_1749898	na	null	null	0.392135
FOXE1	na	null	null	0.39186
OR7E19P	na	null	null	0.391728
PPM1D	na	null	null	0.391689
LRRC59	na	null	null	0.391406
OR52B4	na	null	null	0.39139
FMO5	na	null	null	0.39118
C6orf64	na	null	null	0.391164
TMEM212	na	null	null	0.391152
SLC22A6	na	null	null	0.391115
LIG1	na	null	null	0.391064
ASPN	na	null	null	0.390998
CCDC80	na	null	null	0.390914
KRTAP5-7	na	null	null	0.390901
MCCC2	na	null	null	0.390761
CYYR1	na	null	null	0.390678
FCN1	na	null	null	0.39058
NUP210L	na	null	null	0.390555
LOC100129216	na	null	null	0.390343
LOC100131929	na	null	null	0.390196
LOC100129620	na	null	null	0.389987
LOC100128105	na	null	null	0.389777
CSTL1	na	null	null	0.389592
ATR	na	null	null	0.3892
ZFPM1	na	null	null	0.389073
LYRM5	na	null	null	0.388794
OR10V1	na	null	null	0.388736
IRF2BP1	na	null	null	0.388674
FKBP14	na	null	null	0.38865
DCUN1D3	na	null	null	0.388574
ZNF154	na	null	null	0.388439
WFS1	na	null	null	0.38827
RRAD	na	null	null	0.388161
KRT71	na	null	null	0.387894
LOC646070	na	null	null	0.387823
NKX6-3	na	null	null	0.387782
NBPF8	na	null	null	0.387769
FLJ39303	na	null	null	0.387587
PCDHA12	na	null	null	0.387572
LOC728684	na	null	null	0.387219
FANCD2	na	null	null	0.387173
MTMR1	na	null	null	0.38703
SCD5	na	null	null	0.386931
TMPRSS11D	na	null	null	0.386736
CACNG7	na	null	null	0.386629
USP31	na	null	null	0.386625
RAB3C	na	null	null	0.386611
DCAF4L2	na	null	null	0.386544
ZNF233	na	null	null	0.386452
ZNF135	na	null	null	0.386307
NBPF22P	na	null	null	0.386304
HDX	na	null	null	0.386282
LOC729867	na	null	null	0.385914
C2orf82	na	null	null	0.38583
LOC100287820	na	null	null	0.385828
KIAA1045	na	null	null	0.385677
LOC100133131	na	null	null	0.38545
LOC729041	na	null	null	0.385364
LOC203274	na	null	null	0.385137
VPS35	na	null	null	0.384992
TNRC6C	na	null	null	0.384406
GAL3ST1	na	null	null	0.384382
LRRTM1	na	null	null	0.384244
C15orf51	na	null	null	0.384125
DHH	na	null	null	0.383915
ZNF530	na	null	null	0.383898
LOC645944	na	null	null	0.383893
ZNF384	na	null	null	0.383419
EXO1	na	null	null	0.383379
CD9	na	null	null	0.383197
LOC100240734	na	null	null	0.383168
VN1R1	na	null	null	0.383001
LOC100130803	na	null	null	0.38297
MANSC1	na	null	null	0.3828
FOXD4L2	na	null	null	0.382681
SLC6A11	na	null	null	0.382636
FLJ25758	na	null	null	0.382597
CUL4B	na	null	null	0.382528
DHCR24	na	null	null	0.382374
LOC646999	na	null	null	0.382369
STIL	na	null	null	0.382284
GAS2L3	na	null	null	0.382208
PCDHA1	na	null	null	0.381963
CPA3	na	null	null	0.381753
PDP2	na	null	null	0.381556
C16orf46	na	null	null	0.381485
MLYCD	na	null	null	0.38076
LOC728190	na	null	null	0.380654
PHF8	na	null	null	0.380618
RNF144A	na	null	null	0.380498
ATP9A	na	null	null	0.380468
LOC100289418	na	null	null	0.380316
LOC100128435	na	null	null	0.380271
BRD8	na	null	null	0.380236
PFKFB2	na	null	null	0.379954
LOC646522	na	null	null	0.379861
DKFZP434H168	na	null	null	0.37968
CROCC	na	null	null	0.379624
tcag7.893	na	null	null	0.379555
KIAA0528	na	null	null	0.379546
LOC645446	na	null	null	0.37948
HIST1H4E	na	null	null	0.379178
LOC100128332	na	null	null	0.378977
TEX21P	na	null	null	0.378848
CENPA	na	null	null	0.378816
NAPSA	na	null	null	0.378723
ASXL3	na	null	null	0.378708
LOC644525	na	null	null	0.378607
LOC100131551	na	null	null	0.378398
ITGA6	na	null	null	0.37834
C10orf18	na	null	null	0.378243
CSAG3	na	null	null	0.37818
LOC728353	na	null	null	0.378083
CPNE4	na	null	null	0.378049
ZNF682	na	null	null	0.377998
MN1	na	null	null	0.377862
NRXN1	na	null	null	0.377824
ABCD4	na	null	null	0.377768
ETNK1	na	null	null	0.377736
CHML	na	null	null	0.377711
OR2A12	na	null	null	0.377674
LRRC25	na	null	null	0.377648
C9orf98	na	null	null	0.377558
CLDN20	na	null	null	0.377492
FMR1NB	na	null	null	0.37749
NID1	na	null	null	0.377471
VSIG1	na	null	null	0.377353
PMCH	na	null	null	0.377195
LOC100133280	na	null	null	0.377018
LOC100131180	na	null	null	0.377
COL6A4P2	na	null	null	0.376899
TRPV1	na	null	null	0.376819
LOC731852	na	null	null	0.376812
BMS1P1	na	null	null	0.376773
RP1-177G6.2	na	null	null	0.376768
CSMD3	na	null	null	0.376571
LOC731275	na	null	null	0.376393
TRH	na	null	null	0.376324
KCNA2	na	null	null	0.376288
CACNG5	na	null	null	0.376242
ARHGAP32	na	null	null	0.376196
SUFU	na	null	null	0.375869
TMEM114	na	null	null	0.37579
C2orf48	na	null	null	0.375756
WIZ	na	null	null	0.375577
CIRH1A	na	null	null	0.375424
MAP1LC3A	na	null	null	0.375175
MEI1	na	null	null	0.375098
LRRC33	na	null	null	0.375011
AP1S2	na	null	null	0.375
LOC651868	na	null	null	0.374864
PTPN22	na	null	null	0.374842
SPRY1	na	null	null	0.374798
LOC100130797	na	null	null	0.374772
COL9A2	na	null	null	0.374669
LOC374491	na	null	null	0.374407
VSIG8	na	null	null	0.374167
SOX17	na	null	null	0.373807
SUN5	na	null	null	0.373638
CSN2	na	null	null	0.373632
AMDHD1	na	null	null	0.373543
LOC144571	na	null	null	0.373354
LOC100133949	na	null	null	0.373202
HOXD4	na	null	null	0.373072
HES1	na	null	null	0.37307
LOC440925	na	null	null	0.37293
MAP3K8	na	null	null	0.372908
CDKAL1	na	null	null	0.372854
UTS2D	na	null	null	0.372845
P2RY6	na	null	null	0.372776
FLJ45983	na	null	null	0.37265
MAPK15	na	null	null	0.372557
PLSCR2	na	null	null	0.372487
SSBP4	na	null	null	0.372461
NANOG	na	null	null	0.372186
FLJ34077	na	null	null	0.372089
CCDC157	na	null	null	0.371676
SLC17A3	na	null	null	0.371604
RUFY2	na	null	null	0.371377
SEMA5B	na	null	null	0.37137
PKD1L2	na	null	null	0.371066
FAT3	na	null	null	0.370777
ZBTB32	na	null	null	0.370346
KDELC2	na	null	null	0.370152
MBD5	na	null	null	0.370015
FBXO4	na	null	null	0.369904
GAD2	na	null	null	0.369813
ZNF614	na	null	null	0.36972
KCNA3	na	null	null	0.369703
LOC100129571	na	null	null	0.369692
CBLL1	na	null	null	0.369482
GPR52	na	null	null	0.369337
TFAP2D	na	null	null	0.369258
KIF13A	na	null	null	0.369248
LMLN	na	null	null	0.368971
HERC1	na	null	null	0.368945
KIAA1199	na	null	null	0.368916
LOC100129069	na	null	null	0.36875
LOC732043	na	null	null	0.3687
DMRTC1	na	null	null	0.368636
SPATA17	na	null	null	0.36852
FLJ33065	na	null	null	0.368517
GABRQ	na	null	null	0.368329
CENPI	na	null	null	0.368181
FRYL	na	null	null	0.368092
HELZ	na	null	null	0.367892
N4BP2	na	null	null	0.367828
IL4I1	na	null	null	0.367819
C15orf60	na	null	null	0.367636
PEAR1	na	null	null	0.367497
LOC641510	na	null	null	0.367159
KANK1	na	null	null	0.367097
TRIM48	na	null	null	0.367042
LOC440704	na	null	null	0.366957
LOC553103	na	null	null	0.366849
CT47A11	na	null	null	0.36674
ZNF718	na	null	null	0.366584
FCGR3A	na	null	null	0.36653
LOC100133641	na	null	null	0.366503
SLC32A1	na	null	null	0.366354
HIST1H2BF	na	null	null	0.366318
SPATA5	na	null	null	0.366227
LOC642864	na	null	null	0.366208
C5orf15	na	null	null	0.36616
UTP14C	na	null	null	0.366125
SIGLEC10	na	null	null	0.366096
MCPH1	na	null	null	0.365875
SGMS1	na	null	null	0.365866
KIAA1407	na	null	null	0.365804
CRTAM	na	null	null	0.365778
FIGLA	na	null	null	0.365574
FLJ32065	na	null	null	0.365452
ABO	na	null	null	0.365237
ZNF649	na	null	null	0.365208
PRG2	na	null	null	0.365048
CCDC113	na	null	null	0.365001
TTTY6B	na	null	null	0.364971
OR10W1	na	null	null	0.364941
QTRT1	na	null	null	0.36471
UNC45A	na	null	null	0.364572
LOC100134387	na	null	null	0.36447
AZFP	na	null	null	0.364285
C9orf130	na	null	null	0.364208
C21orf130	na	null	null	0.364161
TNN	na	null	null	0.364048
HSDL1	na	null	null	0.363924
LOC646588	na	null	null	0.363896
GPR101	na	null	null	0.363816
TULP1	na	null	null	0.363551
C2orf44	na	null	null	0.363469
ITPR2	na	null	null	0.363447
TSEN15	na	null	null	0.363425
RAB9B	na	null	null	0.363394
ZNF547	na	null	null	0.363304
MATN2	na	null	null	0.363283
MSH5	na	null	null	0.363279
OR2D2	na	null	null	0.363176
SETD6	na	null	null	0.363175
SH2D4A	na	null	null	0.362638
CCDC144B	na	null	null	0.362578
PDZK1IP1	na	null	null	0.362508
SASH1	na	null	null	0.362351
KCNK10	na	null	null	0.36223
C10orf93	na	null	null	0.362188
C14orf165	na	null	null	0.361931
LOC643650	na	null	null	0.361809
BEAN	na	null	null	0.361738
DAZL	na	null	null	0.361737
B3GAT1	na	null	null	0.3616
C16orf55	na	null	null	0.361565
CES8	na	null	null	0.361529
SLC5A5	na	null	null	0.361457
RP2	na	null	null	0.36145
PRAME	na	null	null	0.361404
LOC148987	na	null	null	0.361336
C7orf51	na	null	null	0.361301
AKAP14	na	null	null	0.361263
GPATCH1	na	null	null	0.361209
DND1	na	null	null	0.361134
LOC399959	na	null	null	0.360939
LOC256880	na	null	null	0.36086
LOC348817	na	null	null	0.360839
DKFZP564C196	na	null	null	0.360801
hCG_2045089	na	null	null	0.360768
C20orf186	na	null	null	0.360749
WDR52	na	null	null	0.360693
CRYAA	na	null	null	0.360328
THY1	na	null	null	0.360281
RBL1	na	null	null	0.360167
HCG22	na	null	null	0.359918
ZNF833	na	null	null	0.359887
GPR17	na	null	null	0.359795
CDCA7	na	null	null	0.359713
KIAA0776	na	null	null	0.359452
RSPO4	na	null	null	0.359186
DNAJC3	na	null	null	0.359139
GNGT2	na	null	null	0.3591
CD70	na	null	null	0.359035
LOC440181	na	null	null	0.359024
SHPRH	na	null	null	0.359019
KIAA1644	na	null	null	0.358993
PTPRJ	na	null	null	0.358963
OR8A1	na	null	null	0.358948
GALNTL6	na	null	null	0.358913
LOC100128655	na	null	null	0.358812
EMP2	na	null	null	0.358443
NIPAL4	na	null	null	0.358359
LEUTX	na	null	null	0.358202
DNAJB12	na	null	null	0.358102
FAM171A1	na	null	null	0.357831
PRO2852	na	null	null	0.357729
DISP1	na	null	null	0.357526
HPDL	na	null	null	0.357421
DPPA3	na	null	null	0.357353
TAS2R5	na	null	null	0.357312
WFDC13	na	null	null	0.357294
DDX6	na	null	null	0.35727
LOC100133315	na	null	null	0.357165
CCT5	na	null	null	0.357157
C6orf167	na	null	null	0.357153
SH3KBP1	na	null	null	0.357118
LOC283140	na	null	null	0.357105
HNRNPA2B1	na	null	null	0.357056
AP3M1	na	null	null	0.356963
MAMLD1	na	null	null	0.356704
LOC284632	na	null	null	0.356662
CCDC114	na	null	null	0.356594
ZNF780A	na	null	null	0.356537
OR51D1	na	null	null	0.356452
CXorf57	na	null	null	0.356427
SH3RF3	na	null	null	0.356077
TYRO3P	na	null	null	0.356062
SERPINI2	na	null	null	0.355983
RFXAP	na	null	null	0.355829
EFCAB5	na	null	null	0.355825
SIAE	na	null	null	0.355816
ELSPBP1	na	null	null	0.355766
DNAJC11	na	null	null	0.35561
NGFR	na	null	null	0.355407
LOC643401	na	null	null	0.355228
LOC100128175	na	null	null	0.355177
NOSTRIN	na	null	null	0.354459
PCDHB8	na	null	null	0.354441
DNAH11	na	null	null	0.354266
OR56A4	na	null	null	0.354107
TAF7	na	null	null	0.354075
IKZF1	na	null	null	0.354073
POU3F4	na	null	null	0.354069
hCG_1814486	na	null	null	0.354013
C13orf18	na	null	null	0.353734
LOC440602	na	null	null	0.353732
EID3	na	null	null	0.353728
RAD18	na	null	null	0.353719
C20orf96	na	null	null	0.353184
TGM7	na	null	null	0.35313
ANKFN1	na	null	null	0.353128
PPFIBP2	na	null	null	0.352695
C19orf20	na	null	null	0.35268
TLR3	na	null	null	0.352536
FOXA2	na	null	null	0.352527
SPRY4	na	null	null	0.352513
CDKN1B	na	null	null	0.35244
LPPR3	na	null	null	0.352408
PRAMEF15	na	null	null	0.352312
C21orf119	na	null	null	0.352071
INPP5F	na	null	null	0.352062
CGREF1	na	null	null	0.35205
KLF12	na	null	null	0.351795
TAB3	na	null	null	0.351558
KIAA0319	na	null	null	0.351372
MMP13	na	null	null	0.35133
FAM25C	na	null	null	0.351168
LOC645332	na	null	null	0.351125
ELK1	na	null	null	0.351089
DUSP6	na	null	null	0.351073
UNC13A	na	null	null	0.350984
SAMD14	na	null	null	0.350969
LOC100335030	na	null	null	0.3509
HOXD3	na	null	null	0.350898
C2	na	null	null	0.35077
LOC284219	na	null	null	0.350748
C2orf78	na	null	null	0.350701
KHDRBS2	na	null	null	0.350624
CPLX4	na	null	null	0.350558
TTC32	na	null	null	0.350498
TMED6	na	null	null	0.350456
CDH4	na	null	null	0.350414
GEMIN4	na	null	null	0.35028
ANKRD58	na	null	null	0.3501
FBXO27	na	null	null	0.349959
LOC100128747	na	null	null	0.349912
BHMT2	na	null	null	0.349836
LOC727818	na	null	null	0.349801
LOC730081	na	null	null	0.349563
CDCA3	na	null	null	0.349543
SLC24A2	na	null	null	0.349541
EPAS1	na	null	null	0.349479
CEP55	na	null	null	0.34945
KCNK4	na	null	null	0.349414
NEFL	na	null	null	0.349162
LOC285944	na	null	null	0.349078
RANBP17	na	null	null	0.349059
LOC649201	na	null	null	0.348723
CCL3L3	na	null	null	0.348704
EPM2A	na	null	null	0.348358
LOC283693	na	null	null	0.348256
ZBTB33	na	null	null	0.348183
CCDC142	na	null	null	0.348002
SENP1	na	null	null	0.34792
SH3BGRL	na	null	null	0.347738
COCH	na	null	null	0.347733
C6orf221	na	null	null	0.347509
FAM22A	na	null	null	0.347483
RAB7L1	na	null	null	0.347449
CPAMD8	na	null	null	0.347445
DIRC2	na	null	null	0.347267
WWC1	na	null	null	0.347203
ZNF148	na	null	null	0.347155
ZNF33A	na	null	null	0.347103
FER	na	null	null	0.347043
C17orf88	na	null	null	0.346756
NCRNA00169	na	null	null	0.346703
OR51A7	na	null	null	0.346606
SPAG5	na	null	null	0.34619
ZNF879	na	null	null	0.346123
CLSTN2	na	null	null	0.345982
REST	na	null	null	0.345976
LOC653653	na	null	null	0.345936
EDA2R	na	null	null	0.345825
PTRF	na	null	null	0.345523
MRPL53	na	null	null	0.345354
FLJ37543	na	null	null	0.345283
PRR14	na	null	null	0.345205
LOC339529	na	null	null	0.344987
ZIC4	na	null	null	0.344973
LOC100132495	na	null	null	0.344829
MTSS1	na	null	null	0.344808
FNDC3B	na	null	null	0.344535
LOC147804	na	null	null	0.344531
TRIM41	na	null	null	0.344403
PHB	na	null	null	0.344398
FLJ44715	na	null	null	0.34422
LOC221814	na	null	null	0.34418
HIP1R	na	null	null	0.344141
SCAND2	na	null	null	0.344105
FAM180B	na	null	null	0.344105
KLHDC5	na	null	null	0.344004
ZNF641	na	null	null	0.343991
MMP26	na	null	null	0.34395
CTSG	na	null	null	0.343888
FAM188B	na	null	null	0.343829
ELL	na	null	null	0.343807
MAP3K13	na	null	null	0.343779
APCS	na	null	null	0.343752
MYO1F	na	null	null	0.343749
TMEM51	na	null	null	0.343596
NUP210	na	null	null	0.343522
CD2BP2	na	null	null	0.343494
ACAN	na	null	null	0.343374
PWWP2A	na	null	null	0.343278
KIF20A	na	null	null	0.343253
TMEM170A	na	null	null	0.343215
ADAM17	na	null	null	0.342982
CD40	na	null	null	0.342913
HAUS8	na	null	null	0.342737
LOC157273	na	null	null	0.342708
ZNF480	na	null	null	0.34265
ZNF124	na	null	null	0.342607
OR52I2	na	null	null	0.342387
FLRT1	na	null	null	0.342348
C9orf116	na	null	null	0.342285
LOC644366	na	null	null	0.342274
C1orf106	na	null	null	0.341903
[truncated: 20,586 more rows]

## Sheet: C5v6
NAME	GS<br> follow link to MSigDB	GS DETAILS	SIZE	ES	NES	NOM p-val	FDR q-val	FWER p-val	RANK AT MAX	LEADING EDGE
GO_HOMOPHILIC_CELL_ADHESION_VIA_PLASMA_MEMBRANE_ADHESION_MOLECULES	GO_HOMOPHILIC_CELL_ADHESION_VIA_PLASMA_MEMBRANE_ADHESION_MOLECULES	Details ...	146	0.565842	2.7686	0	0	0	2518	tags=36%, list=11%, signal=41%
GO_CELL_CELL_ADHESION_VIA_PLASMA_MEMBRANE_ADHESION_MOLECULES	GO_CELL_CELL_ADHESION_VIA_PLASMA_MEMBRANE_ADHESION_MOLECULES	Details ...	196	0.469785	2.39507	0	0	0	2518	tags=31%, list=11%, signal=34%
GO_DNA_REPLICATION_DEPENDENT_NUCLEOSOME_ORGANIZATION	GO_DNA_REPLICATION_DEPENDENT_NUCLEOSOME_ORGANIZATION	Details ...	32	0.62523	2.28879	0	0.00290485	0.012	3600	tags=50%, list=16%, signal=59%
GO_CENTROMERE_COMPLEX_ASSEMBLY	GO_CENTROMERE_COMPLEX_ASSEMBLY	Details ...	45	0.571722	2.26911	0	0.00236154	0.013	4414	tags=51%, list=20%, signal=63%
GO_PROTEIN_HETEROTETRAMERIZATION	GO_PROTEIN_HETEROTETRAMERIZATION	Details ...	38	0.580558	2.2041	0	0.00537915	0.036	3600	tags=45%, list=16%, signal=53%
GO_CALCIUM_DEPENDENT_CELL_CELL_ADHESION_VIA_PLASMA_MEMBRANE_CELL_ADHESION_MOLECULES	GO_CALCIUM_DEPENDENT_CELL_CELL_ADHESION_VIA_PLASMA_MEMBRANE_CELL_ADHESION_MOLECULES	Details ...	26	0.619181	2.12478	0	0.0147407	0.115	3675	tags=54%, list=16%, signal=64%
GO_CILIUM_MOVEMENT	GO_CILIUM_MOVEMENT	Details ...	33	0.571806	2.0921	0	0.0176186	0.16	5577	tags=52%, list=25%, signal=68%
GO_AXONEME_ASSEMBLY	GO_AXONEME_ASSEMBLY	Details ...	40	0.537953	2.092	0	0.0154163	0.16	6101	tags=58%, list=27%, signal=79%
GO_INTERSTRAND_CROSS_LINK_REPAIR	GO_INTERSTRAND_CROSS_LINK_REPAIR	Details ...	39	0.545885	2.06819	0	0.0180704	0.201	3668	tags=33%, list=16%, signal=40%
GO_REGULATION_OF_GLUCOSE_IMPORT_IN_RESPONSE_TO_INSULIN_STIMULUS	GO_REGULATION_OF_GLUCOSE_IMPORT_IN_RESPONSE_TO_INSULIN_STIMULUS	Details ...	16	0.654274	2.04288	0	0.0208768	0.25	3933	tags=50%, list=17%, signal=61%
GO_STRAND_DISPLACEMENT	GO_STRAND_DISPLACEMENT	Details ...	23	0.589332	2.00419	0	0.0295297	0.361	4556	tags=57%, list=20%, signal=71%
GO_NEGATIVE_REGULATION_OF_MEGAKARYOCYTE_DIFFERENTIATION	GO_NEGATIVE_REGULATION_OF_MEGAKARYOCYTE_DIFFERENTIATION	Details ...	18	0.609626	1.9365	0.00295858	0.0528912	0.584	3600	tags=44%, list=16%, signal=53%
GO_DNA_SYNTHESIS_INVOLVED_IN_DNA_REPAIR	GO_DNA_SYNTHESIS_INVOLVED_IN_DNA_REPAIR	Details ...	71	0.423502	1.87388	0	0.0874804	0.785	4556	tags=35%, list=20%, signal=44%
GO_HISTONE_EXCHANGE	GO_HISTONE_EXCHANGE	Details ...	50	0.453329	1.86306	0	0.0888552	0.818	4414	tags=46%, list=20%, signal=57%
GO_DNA_DAMAGE_RESPONSE_SIGNAL_TRANSDUCTION_RESULTING_IN_TRANSCRIPTION	GO_DNA_DAMAGE_RESPONSE_SIGNAL_TRANSDUCTION_RESULTING_IN_TRANSCRIPTION	Details ...	15	0.627155	1.86022	0.00544959	0.0849222	0.823	2186	tags=33%, list=10%, signal=37%
GO_DNA_REPLICATION_INDEPENDENT_NUCLEOSOME_ORGANIZATION	GO_DNA_REPLICATION_INDEPENDENT_NUCLEOSOME_ORGANIZATION	Details ...	50	0.456656	1.84306	0	0.0932641	0.87	4414	tags=44%, list=20%, signal=55%
GO_CHROMATIN_SILENCING_AT_RDNA	GO_CHROMATIN_SILENCING_AT_RDNA	Details ...	36	0.480758	1.80218	0.00314465	0.127142	0.949	3600	tags=42%, list=16%, signal=49%
GO_NEUROMUSCULAR_PROCESS_CONTROLLING_BALANCE	GO_NEUROMUSCULAR_PROCESS_CONTROLLING_BALANCE	Details ...	50	0.442877	1.79868	0.00706714	0.124022	0.952	2531	tags=32%, list=11%, signal=36%
GO_DNA_REPLICATION_INITIATION	GO_DNA_REPLICATION_INITIATION	Details ...	23	0.531637	1.75358	0.0181269	0.17131	0.987	5767	tags=65%, list=26%, signal=87%
GO_DETECTION_OF_CHEMICAL_STIMULUS_INVOLVED_IN_SENSORY_PERCEPTION_OF_TASTE	GO_DETECTION_OF_CHEMICAL_STIMULUS_INVOLVED_IN_SENSORY_PERCEPTION_OF_TASTE	Details ...	44	0.450556	1.74634	0.00364964	0.173516	0.992	2646	tags=39%, list=12%, signal=44%
GO_DNA_STRAND_ELONGATION	GO_DNA_STRAND_ELONGATION		30	0.465681	1.7103	0.00613497	0.219544	0.998	4747	tags=47%, list=21%, signal=59%
GO_TELOMERE_CAPPING	GO_TELOMERE_CAPPING		29	0.470032	1.70952	0.00990099	0.210365	0.998	3600	tags=41%, list=16%, signal=49%
GO_MICROTUBULE_BUNDLE_FORMATION	GO_MICROTUBULE_BUNDLE_FORMATION		64	0.390701	1.68792	0.00380228	0.235655	0.999	4558	tags=38%, list=20%, signal=47%
GO_CHROMATIN_ASSEMBLY_OR_DISASSEMBLY	GO_CHROMATIN_ASSEMBLY_OR_DISASSEMBLY		160	0.328877	1.67316	0	0.253104	1	4920	tags=34%, list=22%, signal=44%
GO_AXONEMAL_DYNEIN_COMPLEX_ASSEMBLY	GO_AXONEMAL_DYNEIN_COMPLEX_ASSEMBLY		19	0.519003	1.6643	0.0204678	0.258955	1	5577	tags=47%, list=25%, signal=63%
GO_PROTEIN_LOCALIZATION_TO_CHROMOSOME	GO_PROTEIN_LOCALIZATION_TO_CHROMOSOME		44	0.418766	1.6581	0.0037594	0.261539	1	5689	tags=50%, list=25%, signal=67%
GO_G2_DNA_DAMAGE_CHECKPOINT	GO_G2_DNA_DAMAGE_CHECKPOINT		31	0.46143	1.65762	0.00653595	0.252934	1	3379	tags=35%, list=15%, signal=42%
GO_NEGATIVE_REGULATION_OF_HEMATOPOIETIC_PROGENITOR_CELL_DIFFERENTIATION	GO_NEGATIVE_REGULATION_OF_HEMATOPOIETIC_PROGENITOR_CELL_DIFFERENTIATION		24	0.493071	1.65234	0.00606061	0.253988	1	3600	tags=38%, list=16%, signal=45%
GO_POSITIVE_REGULATION_OF_ANTIGEN_RECEPTOR_MEDIATED_SIGNALING_PATHWAY	GO_POSITIVE_REGULATION_OF_ANTIGEN_RECEPTOR_MEDIATED_SIGNALING_PATHWAY		15	0.553544	1.64972	0.0178042	0.249735	1	3471	tags=40%, list=15%, signal=47%
GO_REGULATION_OF_MEGAKARYOCYTE_DIFFERENTIATION	GO_REGULATION_OF_MEGAKARYOCYTE_DIFFERENTIATION		27	0.449725	1.64613	0.00615385	0.247746	1	4257	tags=37%, list=19%, signal=46%
GO_DEVELOPMENTAL_INDUCTION	GO_DEVELOPMENTAL_INDUCTION		27	0.45348	1.62508	0.003125	0.278225	1	5495	tags=48%, list=24%, signal=64%
GO_DNA_PACKAGING	GO_DNA_PACKAGING		177	0.313798	1.62267	0	0.274086	1	4572	tags=31%, list=20%, signal=38%
GO_REGULATION_OF_ALPHA_AMINO_3_HYDROXY_5_METHYL_4_ISOXAZOLE_PROPIONATE_SELECTIVE_GLUTAMATE_RECEPTOR_ACTIVITY	GO_REGULATION_OF_ALPHA_AMINO_3_HYDROXY_5_METHYL_4_ISOXAZOLE_PROPIONATE_SELECTIVE_GLUTAMATE_RECEPTOR_ACTIVITY		19	0.51191	1.61713	0.017094	0.276632	1	4951	tags=58%, list=22%, signal=74%
GO_REGULATION_OF_PHOSPHATIDYLINOSITOL_3_KINASE_ACTIVITY	GO_REGULATION_OF_PHOSPHATIDYLINOSITOL_3_KINASE_ACTIVITY		39	0.414692	1.60349	0.00331126	0.295436	1	947	tags=18%, list=4%, signal=19%
GO_ATP_DEPENDENT_CHROMATIN_REMODELING	GO_ATP_DEPENDENT_CHROMATIN_REMODELING		71	0.363361	1.60052	0.00403226	0.292887	1	3668	tags=34%, list=16%, signal=40%
GO_PROTEIN_LOCALIZATION_TO_CENTROSOME	GO_PROTEIN_LOCALIZATION_TO_CENTROSOME		17	0.523197	1.59609	0.0315186	0.293865	1	1949	tags=24%, list=9%, signal=26%
GO_DNA_STRAND_ELONGATION_INVOLVED_IN_DNA_REPLICATION	GO_DNA_STRAND_ELONGATION_INVOLVED_IN_DNA_REPLICATION		25	0.465225	1.58359	0.0134228	0.3118	1	4747	tags=48%, list=21%, signal=61%
GO_NEGATIVE_REGULATION_OF_DNA_RECOMBINATION	GO_NEGATIVE_REGULATION_OF_DNA_RECOMBINATION		16	0.518194	1.57927	0.0289855	0.312682	1	6341	tags=50%, list=28%, signal=69%
GO_NEURAL_TUBE_PATTERNING	GO_NEURAL_TUBE_PATTERNING		34	0.41075	1.56067	0.0194805	0.345069	1	2636	tags=29%, list=12%, signal=33%
GO_N_ACETYLGLUCOSAMINE_METABOLIC_PROCESS	GO_N_ACETYLGLUCOSAMINE_METABOLIC_PROCESS		16	0.499783	1.53927	0.0436137	0.388894	1	3277	tags=38%, list=15%, signal=44%
GO_RESPONSE_TO_X_RAY	GO_RESPONSE_TO_X_RAY		30	0.430855	1.53884	0.0272727	0.38066	1	2118	tags=20%, list=9%, signal=22%
GO_POSITIVE_REGULATION_OF_FATTY_ACID_BIOSYNTHETIC_PROCESS	GO_POSITIVE_REGULATION_OF_FATTY_ACID_BIOSYNTHETIC_PROCESS		17	0.475553	1.53692	0.0453172	0.376479	1	3184	tags=35%, list=14%, signal=41%
GO_REGULATION_OF_LIPID_KINASE_ACTIVITY	GO_REGULATION_OF_LIPID_KINASE_ACTIVITY		47	0.393715	1.53662	0.0212014	0.368586	1	3446	tags=28%, list=15%, signal=33%
GO_NEGATIVE_REGULATION_OF_BIOMINERAL_TISSUE_DEVELOPMENT	GO_NEGATIVE_REGULATION_OF_BIOMINERAL_TISSUE_DEVELOPMENT		19	0.481803	1.52993	0.0321637	0.376543	1	3871	tags=37%, list=17%, signal=44%
GO_MORPHOGENESIS_OF_AN_EPITHELIAL_FOLD	GO_MORPHOGENESIS_OF_AN_EPITHELIAL_FOLD		15	0.517004	1.52483	0.0591549	0.380833	1	1499	tags=27%, list=7%, signal=29%
GO_ECTODERM_DEVELOPMENT	GO_ECTODERM_DEVELOPMENT		21	0.449966	1.50537	0.0381232	0.423453	1	2478	tags=29%, list=11%, signal=32%
GO_DNA_INTEGRITY_CHECKPOINT	GO_DNA_INTEGRITY_CHECKPOINT		142	0.306213	1.50128	0	0.425194	1	4906	tags=35%, list=22%, signal=44%
GO_REGULATION_OF_DNA_DEPENDENT_DNA_REPLICATION	GO_REGULATION_OF_DNA_DEPENDENT_DNA_REPLICATION		41	0.382946	1.4909	0.00996678	0.445123	1	2288	tags=22%, list=10%, signal=24%
GO_REGULATION_OF_TRANSCRIPTION_INVOLVED_IN_G1_S_TRANSITION_OF_MITOTIC_CELL_CYCLE	GO_REGULATION_OF_TRANSCRIPTION_INVOLVED_IN_G1_S_TRANSITION_OF_MITOTIC_CELL_CYCLE		24	0.437013	1.48726	0.0506757	0.446619	1	4037	tags=33%, list=18%, signal=41%
GO_TRANSLESION_SYNTHESIS	GO_TRANSLESION_SYNTHESIS		41	0.367745	1.47917	0.024735	0.459888	1	5694	tags=37%, list=25%, signal=49%
GO_DNA_CONFORMATION_CHANGE	GO_DNA_CONFORMATION_CHANGE		253	0.27772	1.47841	0	0.453231	1	4946	tags=28%, list=22%, signal=36%
GO_REGULATION_OF_HEMATOPOIETIC_PROGENITOR_CELL_DIFFERENTIATION	GO_REGULATION_OF_HEMATOPOIETIC_PROGENITOR_CELL_DIFFERENTIATION		40	0.378636	1.47261	0.0347222	0.461079	1	4719	tags=35%, list=21%, signal=44%
GO_REGULATION_OF_DOUBLE_STRAND_BREAK_REPAIR_VIA_HOMOLOGOUS_RECOMBINATION	GO_REGULATION_OF_DOUBLE_STRAND_BREAK_REPAIR_VIA_HOMOLOGOUS_RECOMBINATION		19	0.456332	1.46305	0.0573066	0.47999	1	5066	tags=42%, list=22%, signal=54%
GO_POSITIVE_REGULATION_OF_KIDNEY_DEVELOPMENT	GO_POSITIVE_REGULATION_OF_KIDNEY_DEVELOPMENT		40	0.376524	1.45734	0.0234899	0.488555	1	5153	tags=45%, list=23%, signal=58%
GO_BRANCH_ELONGATION_OF_AN_EPITHELIUM	GO_BRANCH_ELONGATION_OF_AN_EPITHELIUM		17	0.467197	1.45184	0.0688623	0.496317	1	2631	tags=29%, list=12%, signal=33%
GO_REGULATION_OF_LIPOPROTEIN_LIPASE_ACTIVITY	GO_REGULATION_OF_LIPOPROTEIN_LIPASE_ACTIVITY		15	0.498623	1.45099	0.0596206	0.49033	1	5355	tags=47%, list=24%, signal=61%
GO_MITOTIC_RECOMBINATION	GO_MITOTIC_RECOMBINATION		39	0.374276	1.44472	0.0513699	0.500637	1	2548	tags=28%, list=11%, signal=32%
GO_METANEPHRIC_NEPHRON_MORPHOGENESIS	GO_METANEPHRIC_NEPHRON_MORPHOGENESIS		21	0.447438	1.4439	0.0619469	0.494609	1	5745	tags=48%, list=25%, signal=64%
GO_DNA_BIOSYNTHETIC_PROCESS	GO_DNA_BIOSYNTHETIC_PROCESS		112	0.303163	1.43973	0.00552486	0.499973	1	2548	tags=21%, list=11%, signal=24%
GO_TELOMERE_ORGANIZATION	GO_TELOMERE_ORGANIZATION		99	0.303259	1.4278	0.0146341	0.526877	1	5215	tags=38%, list=23%, signal=50%
GO_NEGATIVE_REGULATION_OF_EPIDERMIS_DEVELOPMENT	GO_NEGATIVE_REGULATION_OF_EPIDERMIS_DEVELOPMENT		15	0.477919	1.42231	0.0779944	0.535502	1	1690	tags=27%, list=7%, signal=29%
GO_NEPHRON_TUBULE_FORMATION	GO_NEPHRON_TUBULE_FORMATION		18	0.457502	1.4159	0.0806916	0.54764	1	2631	tags=33%, list=12%, signal=38%
GO_EPITHELIAL_CILIUM_MOVEMENT	GO_EPITHELIAL_CILIUM_MOVEMENT		17	0.459448	1.41547	0.0813008	0.540371	1	5577	tags=41%, list=25%, signal=55%
GO_METANEPHRIC_NEPHRON_DEVELOPMENT	GO_METANEPHRIC_NEPHRON_DEVELOPMENT		32	0.388797	1.41116	0.0459016	0.546135	1	5153	tags=41%, list=23%, signal=53%
GO_POSITIVE_REGULATION_OF_MESONEPHROS_DEVELOPMENT	GO_POSITIVE_REGULATION_OF_MESONEPHROS_DEVELOPMENT		22	0.412511	1.4107	0.0652174	0.539284	1	4894	tags=45%, list=22%, signal=58%
GO_CELL_CYCLE_CHECKPOINT	GO_CELL_CYCLE_CHECKPOINT		190	0.272122	1.40994	0	0.533327	1	4906	tags=31%, list=22%, signal=39%
GO_POSITIVE_REGULATION_OF_PROTEIN_AUTOPHOSPHORYLATION	GO_POSITIVE_REGULATION_OF_PROTEIN_AUTOPHOSPHORYLATION		22	0.416071	1.40394	0.0597484	0.544436	1	3084	tags=41%, list=14%, signal=47%
GO_EPITHELIAL_CELL_DIFFERENTIATION_INVOLVED_IN_KIDNEY_DEVELOPMENT	GO_EPITHELIAL_CELL_DIFFERENTIATION_INVOLVED_IN_KIDNEY_DEVELOPMENT		24	0.409788	1.40241	0.0690789	0.54134	1	5827	tags=46%, list=26%, signal=62%
GO_REGULATION_OF_GENE_EXPRESSION_BY_GENETIC_IMPRINTING	GO_REGULATION_OF_GENE_EXPRESSION_BY_GENETIC_IMPRINTING		16	0.457238	1.40233	0.0960452	0.533803	1	3879	tags=50%, list=17%, signal=60%
GO_REGULATION_OF_GENE_SILENCING	GO_REGULATION_OF_GENE_SILENCING		50	0.341097	1.40036	0.046595	0.532546	1	4943	tags=36%, list=22%, signal=46%
GO_REGULATION_OF_EXIT_FROM_MITOSIS	GO_REGULATION_OF_EXIT_FROM_MITOSIS		16	0.456219	1.39792	0.0922619	0.533145	1	7193	tags=69%, list=32%, signal=101%
GO_NUCLEAR_CHROMOSOME_SEGREGATION	GO_NUCLEAR_CHROMOSOME_SEGREGATION		217	0.266362	1.39687	0.00806452	0.529254	1	4865	tags=29%, list=22%, signal=37%
GO_SENSORY_PERCEPTION_OF_TASTE	GO_SENSORY_PERCEPTION_OF_TASTE		65	0.329702	1.39597	0.0313725	0.524769	1	1000	tags=20%, list=4%, signal=21%
GO_B_CELL_HOMEOSTASIS	GO_B_CELL_HOMEOSTASIS		21	0.426091	1.39412	0.070122	0.523486	1	4639	tags=38%, list=21%, signal=48%
GO_RESPONSE_TO_PH	GO_RESPONSE_TO_PH		42	0.352193	1.38109	0.077193	0.558365	1	4539	tags=40%, list=20%, signal=51%
GO_PROTEIN_DNA_COMPLEX_SUBUNIT_ORGANIZATION	GO_PROTEIN_DNA_COMPLEX_SUBUNIT_ORGANIZATION		207	0.265269	1.36497	0	0.605176	1	3668	tags=25%, list=16%, signal=30%
GO_POSITIVE_REGULATION_OF_CELLULAR_RESPONSE_TO_INSULIN_STIMULUS	GO_POSITIVE_REGULATION_OF_CELLULAR_RESPONSE_TO_INSULIN_STIMULUS		23	0.409981	1.36147	0.0930233	0.609609	1	4885	tags=52%, list=22%, signal=67%
GO_SISTER_CHROMATID_SEGREGATION	GO_SISTER_CHROMATID_SEGREGATION		169	0.266836	1.35946	0.0124224	0.608365	1	6070	tags=37%, list=27%, signal=50%
GO_POSITIVE_REGULATION_OF_PROTEIN_TARGETING_TO_MEMBRANE	GO_POSITIVE_REGULATION_OF_PROTEIN_TARGETING_TO_MEMBRANE		23	0.395272	1.35668	0.0935484	0.609919	1	2807	tags=26%, list=12%, signal=30%
GO_POSITIVE_REGULATION_OF_CELL_CYCLE_G1_S_PHASE_TRANSITION	GO_POSITIVE_REGULATION_OF_CELL_CYCLE_G1_S_PHASE_TRANSITION		28	0.387696	1.35511	0.0987261	0.607561	1	2096	tags=21%, list=9%, signal=24%
GO_NEGATIVE_REGULATION_OF_VIRAL_ENTRY_INTO_HOST_CELL	GO_NEGATIVE_REGULATION_OF_VIRAL_ENTRY_INTO_HOST_CELL		19	0.422796	1.35114	0.118541	0.613763	1	3061	tags=37%, list=14%, signal=43%
GO_METANEPHROS_MORPHOGENESIS	GO_METANEPHROS_MORPHOGENESIS		28	0.375891	1.34826	0.106583	0.616119	1	5153	tags=39%, list=23%, signal=51%
GO_CHROMATIN_SILENCING	GO_CHROMATIN_SILENCING		87	0.294177	1.34722	0.0512821	0.612395	1	4001	tags=33%, list=18%, signal=40%
GO_CENTROSOME_DUPLICATION	GO_CENTROSOME_DUPLICATION		31	0.362277	1.34589	0.0873786	0.60981	1	4174	tags=35%, list=18%, signal=43%
GO_HOMOLOGOUS_CHROMOSOME_SEGREGATION	GO_HOMOLOGOUS_CHROMOSOME_SEGREGATION		44	0.338487	1.34197	0.0863309	0.616145	1	4810	tags=39%, list=21%, signal=49%
GO_EXPLORATION_BEHAVIOR	GO_EXPLORATION_BEHAVIOR		24	0.395867	1.33903	0.120846	0.619221	1	1588	tags=21%, list=7%, signal=22%
GO_CELL_DIFFERENTIATION_INVOLVED_IN_KIDNEY_DEVELOPMENT	GO_CELL_DIFFERENTIATION_INVOLVED_IN_KIDNEY_DEVELOPMENT		36	0.347452	1.3361	0.0576271	0.622855	1	4924	tags=36%, list=22%, signal=46%
GO_MITOTIC_DNA_INTEGRITY_CHECKPOINT	GO_MITOTIC_DNA_INTEGRITY_CHECKPOINT		99	0.280615	1.3349	0.0169492	0.619932	1	4906	tags=32%, list=22%, signal=41%
GO_NEGATIVE_REGULATION_OF_DNA_DEPENDENT_DNA_REPLICATION	GO_NEGATIVE_REGULATION_OF_DNA_DEPENDENT_DNA_REPLICATION		16	0.423903	1.33274	0.128527	0.620498	1	1446	tags=19%, list=6%, signal=20%
GO_OLIGOSACCHARIDE_LIPID_INTERMEDIATE_BIOSYNTHETIC_PROCESS	GO_OLIGOSACCHARIDE_LIPID_INTERMEDIATE_BIOSYNTHETIC_PROCESS		20	0.41346	1.33009	0.118598	0.62305	1	2431	tags=20%, list=11%, signal=22%
GO_PROSTATE_GLAND_MORPHOGENESIS	GO_PROSTATE_GLAND_MORPHOGENESIS		23	0.399297	1.32596	0.109091	0.630753	1	3037	tags=35%, list=13%, signal=40%
GO_MITOTIC_G2_M_TRANSITION_CHECKPOINT	GO_MITOTIC_G2_M_TRANSITION_CHECKPOINT		19	0.404665	1.3201	0.0941176	0.645284	1	3379	tags=37%, list=15%, signal=43%
GO_MEIOTIC_CHROMOSOME_SEGREGATION	GO_MEIOTIC_CHROMOSOME_SEGREGATION		61	0.308521	1.31807	0.0603448	0.645277	1	5055	tags=36%, list=22%, signal=46%
GO_ORGAN_INDUCTION	GO_ORGAN_INDUCTION		16	0.442568	1.31311	0.131653	0.656326	1	5495	tags=44%, list=24%, signal=58%
GO_CELLULAR_RESPONSE_TO_GAMMA_RADIATION	GO_CELLULAR_RESPONSE_TO_GAMMA_RADIATION		19	0.414744	1.31136	0.141141	0.655383	1	2033	tags=26%, list=9%, signal=29%
GO_NEGATIVE_REGULATION_OF_NUCLEAR_DIVISION	GO_NEGATIVE_REGULATION_OF_NUCLEAR_DIVISION		46	0.32776	1.30734	0.0683453	0.663699	1	5363	tags=39%, list=24%, signal=51%
GO_MICROTUBULE_ORGANIZING_CENTER_ORGANIZATION	GO_MICROTUBULE_ORGANIZING_CENTER_ORGANIZATION		83	0.290146	1.30655	0.0632911	0.659574	1	4174	tags=34%, list=18%, signal=41%
GO_CENTROSOME_CYCLE	GO_CENTROSOME_CYCLE		44	0.326002	1.3023	0.100775	0.668329	1	4174	tags=34%, list=18%, signal=42%
GO_CELL_FATE_SPECIFICATION	GO_CELL_FATE_SPECIFICATION		71	0.299079	1.30198	0.0632411	0.662778	1	3170	tags=25%, list=14%, signal=29%
GO_SISTER_CHROMATID_COHESION	GO_SISTER_CHROMATID_COHESION		108	0.273656	1.30021	0.0353535	0.662521	1	6010	tags=40%, list=27%, signal=54%
GO_REGULATION_OF_NEURONAL_SYNAPTIC_PLASTICITY	GO_REGULATION_OF_NEURONAL_SYNAPTIC_PLASTICITY		49	0.318903	1.29897	0.0942623	0.660594	1	4541	tags=35%, list=20%, signal=43%
GO_BETA_CATENIN_TCF_COMPLEX_ASSEMBLY	GO_BETA_CATENIN_TCF_COMPLEX_ASSEMBLY		43	0.33282	1.29611	0.119863	0.664672	1	3912	tags=35%, list=17%, signal=42%
GO_NEGATIVE_REGULATION_OF_CELL_DIVISION	GO_NEGATIVE_REGULATION_OF_CELL_DIVISION		60	0.305067	1.29465	0.0746888	0.663606	1	4104	tags=28%, list=18%, signal=35%
GO_SYNAPSE_ASSEMBLY	GO_SYNAPSE_ASSEMBLY		67	0.295636	1.29394	0.0823045	0.659947	1	2358	tags=19%, list=10%, signal=22%
GO_CHROMOSOME_SEGREGATION	GO_CHROMOSOME_SEGREGATION		257	0.239821	1.29148	0.0173913	0.662441	1	4865	tags=29%, list=22%, signal=36%
GO_MALE_MEIOSIS_I	GO_MALE_MEIOSIS_I		17	0.423186	1.28775	0.154799	0.669595	1	2157	tags=29%, list=10%, signal=32%
GO_MITOTIC_SISTER_CHROMATID_SEGREGATION	GO_MITOTIC_SISTER_CHROMATID_SEGREGATION		86	0.28255	1.28766	0.0704846	0.6637	1	6070	tags=33%, list=27%, signal=44%
GO_POSITIVE_REGULATION_OF_FATTY_ACID_METABOLIC_PROCESS	GO_POSITIVE_REGULATION_OF_FATTY_ACID_METABOLIC_PROCESS		33	0.342759	1.28203	0.115894	0.678343	1	3184	tags=27%, list=14%, signal=32%
GO_NON_RECOMBINATIONAL_REPAIR	GO_NON_RECOMBINATIONAL_REPAIR		66	0.296486	1.28181	0.0736434	0.672916	1	3668	tags=32%, list=16%, signal=38%
GO_CENTRIOLE_ASSEMBLY	GO_CENTRIOLE_ASSEMBLY		18	0.401887	1.27556	0.163142	0.690579	1	4752	tags=44%, list=21%, signal=56%
GO_REGULATION_OF_DNA_METHYLATION	GO_REGULATION_OF_DNA_METHYLATION		16	0.424505	1.27335	0.158358	0.692898	1	2214	tags=25%, list=10%, signal=28%
GO_POSITIVE_REGULATION_OF_CHONDROCYTE_DIFFERENTIATION	GO_POSITIVE_REGULATION_OF_CHONDROCYTE_DIFFERENTIATION		19	0.3998	1.27094	0.153153	0.695948	1	6223	tags=47%, list=28%, signal=65%
GO_PROTEIN_DEALKYLATION	GO_PROTEIN_DEALKYLATION		29	0.350767	1.26811	0.123377	0.700412	1	3176	tags=24%, list=14%, signal=28%
GO_MESENCHYMAL_TO_EPITHELIAL_TRANSITION	GO_MESENCHYMAL_TO_EPITHELIAL_TRANSITION		15	0.429464	1.26748	0.168142	0.696819	1	5745	tags=53%, list=25%, signal=71%
GO_REGULATION_OF_CGMP_BIOSYNTHETIC_PROCESS	GO_REGULATION_OF_CGMP_BIOSYNTHETIC_PROCESS		22	0.376162	1.26717	0.163462	0.691835	1	3408	tags=41%, list=15%, signal=48%
GO_DNA_DAMAGE_RESPONSE_DETECTION_OF_DNA_DAMAGE	GO_DNA_DAMAGE_RESPONSE_DETECTION_OF_DNA_DAMAGE		36	0.343563	1.26633	0.115385	0.688984	1	2284	tags=19%, list=10%, signal=22%
GO_HIGH_DENSITY_LIPOPROTEIN_PARTICLE_REMODELING	GO_HIGH_DENSITY_LIPOPROTEIN_PARTICLE_REMODELING		15	0.421955	1.26611	0.155989	0.683843	1	3184	tags=27%, list=14%, signal=31%
GO_NEGATIVE_REGULATION_OF_GENE_EXPRESSION_EPIGENETIC	GO_NEGATIVE_REGULATION_OF_GENE_EXPRESSION_EPIGENETIC		104	0.26911	1.26414	0.0574163	0.684944	1	4630	tags=35%, list=21%, signal=43%
GO_RRNA_CATABOLIC_PROCESS	GO_RRNA_CATABOLIC_PROCESS		16	0.414433	1.26245	0.154047	0.685375	1	176	tags=19%, list=1%, signal=19%
GO_DECIDUALIZATION	GO_DECIDUALIZATION		21	0.382167	1.25846	0.175637	0.694368	1	2306	tags=24%, list=10%, signal=26%
GO_DNA_REPLICATION	GO_DNA_REPLICATION		194	0.244339	1.25776	0.0252101	0.691352	1	4747	tags=29%, list=21%, signal=37%
GO_REGULATION_OF_INTERFERON_GAMMA_BIOSYNTHETIC_PROCESS	GO_REGULATION_OF_INTERFERON_GAMMA_BIOSYNTHETIC_PROCESS		16	0.410639	1.25725	0.197015	0.687586	1	1884	tags=25%, list=8%, signal=27%
GO_CAMERA_TYPE_EYE_PHOTORECEPTOR_CELL_DIFFERENTIATION	GO_CAMERA_TYPE_EYE_PHOTORECEPTOR_CELL_DIFFERENTIATION		15	0.419182	1.25496	0.19382	0.690287	1	4482	tags=40%, list=20%, signal=50%
GO_NEGATIVE_REGULATION_OF_VIRAL_TRANSCRIPTION	GO_NEGATIVE_REGULATION_OF_VIRAL_TRANSCRIPTION		24	0.360522	1.25467	0.142029	0.68555	1	4864	tags=38%, list=22%, signal=48%
GO_REGULATION_OF_FATTY_ACID_BIOSYNTHETIC_PROCESS	GO_REGULATION_OF_FATTY_ACID_BIOSYNTHETIC_PROCESS		35	0.332002	1.25235	0.128814	0.688593	1	3184	tags=26%, list=14%, signal=30%
GO_SIGNAL_TRANSDUCTION_IN_RESPONSE_TO_DNA_DAMAGE	GO_SIGNAL_TRANSDUCTION_IN_RESPONSE_TO_DNA_DAMAGE		95	0.274136	1.25073	0.0634921	0.688799	1	4179	tags=27%, list=19%, signal=33%
GO_DENDRITIC_SPINE_DEVELOPMENT	GO_DENDRITIC_SPINE_DEVELOPMENT		19	0.392383	1.24695	0.168966	0.697036	1	4117	tags=53%, list=18%, signal=64%
GO_RESPONSE_TO_MINERALOCORTICOID	GO_RESPONSE_TO_MINERALOCORTICOID		35	0.329079	1.24638	0.145763	0.693635	1	4574	tags=43%, list=20%, signal=54%
GO_RESPONSE_TO_CORTICOSTERONE	GO_RESPONSE_TO_CORTICOSTERONE		26	0.35242	1.24559	0.164134	0.69133	1	4428	tags=46%, list=20%, signal=57%
GO_PROTEIN_HETEROOLIGOMERIZATION	GO_PROTEIN_HETEROOLIGOMERIZATION		108	0.260456	1.23976	0.0878049	0.707896	1	3839	tags=29%, list=17%, signal=34%
GO_REGULATION_OF_HISTONE_H3_K9_METHYLATION	GO_REGULATION_OF_HISTONE_H3_K9_METHYLATION		17	0.391196	1.23496	0.189415	0.720353	1	5580	tags=41%, list=25%, signal=55%
GO_AXIS_ELONGATION	GO_AXIS_ELONGATION		27	0.348113	1.23191	0.15015	0.726659	1	3799	tags=30%, list=17%, signal=36%
GO_REGULATION_OF_TELOMERE_CAPPING	GO_REGULATION_OF_TELOMERE_CAPPING		22	0.369836	1.23119	0.157576	0.723767	1	2548	tags=23%, list=11%, signal=26%
GO_REGULATION_OF_PRI_MIRNA_TRANSCRIPTION_FROM_RNA_POLYMERASE_II_PROMOTER	GO_REGULATION_OF_PRI_MIRNA_TRANSCRIPTION_FROM_RNA_POLYMERASE_II_PROMOTER		17	0.396748	1.23053	0.205696	0.720934	1	1008	tags=18%, list=4%, signal=18%
GO_REGULATION_OF_DNA_RECOMBINATION	GO_REGULATION_OF_DNA_RECOMBINATION		58	0.283203	1.22924	0.136364	0.720345	1	3659	tags=24%, list=16%, signal=29%
GO_CILIUM_MORPHOGENESIS	GO_CILIUM_MORPHOGENESIS		188	0.239439	1.22766	0.0617284	0.720838	1	5408	tags=31%, list=24%, signal=40%
GO_REGULATION_OF_SMAD_PROTEIN_IMPORT_INTO_NUCLEUS	GO_REGULATION_OF_SMAD_PROTEIN_IMPORT_INTO_NUCLEUS		16	0.39726	1.22761	0.181564	0.71578	1	6835	tags=56%, list=30%, signal=81%
GO_REGULATION_OF_GLUCOSE_TRANSPORT	GO_REGULATION_OF_GLUCOSE_TRANSPORT		97	0.257868	1.22713	0.0977778	0.712262	1	4885	tags=32%, list=22%, signal=41%
GO_METAPHASE_PLATE_CONGRESSION	GO_METAPHASE_PLATE_CONGRESSION		40	0.322696	1.22632	0.177852	0.710126	1	2942	tags=20%, list=13%, signal=23%
GO_POSITIVE_REGULATION_OF_ORGANIC_ACID_TRANSPORT	GO_POSITIVE_REGULATION_OF_ORGANIC_ACID_TRANSPORT		30	0.340498	1.22593	0.163934	0.706581	1	2728	tags=23%, list=12%, signal=27%
GO_NEGATIVE_REGULATION_OF_CELL_AGING	GO_NEGATIVE_REGULATION_OF_CELL_AGING		17	0.393013	1.22574	0.184143	0.702237	1	2531	tags=29%, list=11%, signal=33%
GO_MEIOTIC_CELL_CYCLE	GO_MEIOTIC_CELL_CYCLE		179	0.24179	1.22518	0.0650407	0.699295	1	4499	tags=28%, list=20%, signal=35%
GO_REGULATION_OF_NATURAL_KILLER_CELL_MEDIATED_IMMUNITY	GO_REGULATION_OF_NATURAL_KILLER_CELL_MEDIATED_IMMUNITY		34	0.329772	1.22476	0.169014	0.695866	1	4056	tags=29%, list=18%, signal=36%
GO_PROTEIN_TETRAMERIZATION	GO_PROTEIN_TETRAMERIZATION		135	0.246006	1.2233	0.0588235	0.696427	1	3698	tags=22%, list=16%, signal=26%
GO_POSITIVE_REGULATION_OF_GENE_EXPRESSION_EPIGENETIC	GO_POSITIVE_REGULATION_OF_GENE_EXPRESSION_EPIGENETIC		76	0.278611	1.22096	0.120773	0.700179	1	3600	tags=26%, list=16%, signal=31%
GO_CELLULAR_RESPONSE_TO_FLUID_SHEAR_STRESS	GO_CELLULAR_RESPONSE_TO_FLUID_SHEAR_STRESS		19	0.385609	1.21998	0.206587	0.698874	1	2769	tags=32%, list=12%, signal=36%
GO_REGULATION_OF_MESONEPHROS_DEVELOPMENT	GO_REGULATION_OF_MESONEPHROS_DEVELOPMENT		26	0.357366	1.21981	0.182609	0.694772	1	4894	tags=42%, list=22%, signal=54%
GO_CHROMATIN_REMODELING	GO_CHROMATIN_REMODELING		146	0.238347	1.21788	0.0322581	0.697398	1	4639	tags=29%, list=21%, signal=36%
GO_SYMPATHETIC_NERVOUS_SYSTEM_DEVELOPMENT	GO_SYMPATHETIC_NERVOUS_SYSTEM_DEVELOPMENT		21	0.365073	1.21687	0.16358	0.696583	1	4442	tags=38%, list=20%, signal=47%
GO_HISTONE_PHOSPHORYLATION	GO_HISTONE_PHOSPHORYLATION		25	0.344511	1.21133	0.168168	0.712525	1	2942	tags=24%, list=13%, signal=28%
GO_REGULATION_OF_DOUBLE_STRAND_BREAK_REPAIR	GO_REGULATION_OF_DOUBLE_STRAND_BREAK_REPAIR		38	0.3169	1.2094	0.144737	0.715079	1	5191	tags=37%, list=23%, signal=48%
GO_RESPONSE_TO_GAMMA_RADIATION	GO_RESPONSE_TO_GAMMA_RADIATION		50	0.291896	1.20873	0.127273	0.712831	1	4328	tags=34%, list=19%, signal=42%
GO_DORSAL_VENTRAL_PATTERN_FORMATION	GO_DORSAL_VENTRAL_PATTERN_FORMATION		91	0.260513	1.20547	0.09375	0.720832	1	5152	tags=32%, list=23%, signal=41%
GO_DEOXYRIBONUCLEOSIDE_TRIPHOSPHATE_METABOLIC_PROCESS	GO_DEOXYRIBONUCLEOSIDE_TRIPHOSPHATE_METABOLIC_PROCESS		17	0.376573	1.20457	0.177778	0.719445	1	3325	tags=24%, list=15%, signal=28%
GO_POSITIVE_REGULATION_OF_GLUCOSE_TRANSPORT	GO_POSITIVE_REGULATION_OF_GLUCOSE_TRANSPORT		42	0.304033	1.20314	0.172414	0.719972	1	2861	tags=26%, list=13%, signal=30%
GO_FILOPODIUM_ASSEMBLY	GO_FILOPODIUM_ASSEMBLY		17	0.380993	1.20257	0.221607	0.717585	1	1635	tags=24%, list=7%, signal=25%
GO_POSITIVE_REGULATION_OF_TYROSINE_PHOSPHORYLATION_OF_STAT3_PROTEIN	GO_POSITIVE_REGULATION_OF_TYROSINE_PHOSPHORYLATION_OF_STAT3_PROTEIN		37	0.312953	1.20192	0.15625	0.715586	1	2171	tags=24%, list=10%, signal=27%
GO_PHOSPHATIDYLINOSITOL_3_PHOSPHATE_BIOSYNTHETIC_PROCESS	GO_PHOSPHATIDYLINOSITOL_3_PHOSPHATE_BIOSYNTHETIC_PROCESS		49	0.298763	1.20065	0.15493	0.715651	1	1237	tags=14%, list=5%, signal=15%
GO_CHONDROCYTE_DIFFERENTIATION	GO_CHONDROCYTE_DIFFERENTIATION		59	0.282564	1.20018	0.1375	0.712842	1	2644	tags=19%, list=12%, signal=21%
GO_REGULATION_OF_TELOMERE_MAINTENANCE	GO_REGULATION_OF_TELOMERE_MAINTENANCE		62	0.283926	1.19738	0.129771	0.718557	1	2787	tags=21%, list=12%, signal=24%
GO_MALE_MEIOSIS	GO_MALE_MEIOSIS		38	0.309117	1.19657	0.187266	0.717113	1	2157	tags=16%, list=10%, signal=17%
GO_NEURON_CELL_CELL_ADHESION	GO_NEURON_CELL_CELL_ADHESION		16	0.39822	1.19581	0.206897	0.715534	1	4951	tags=50%, list=22%, signal=64%
GO_POSITIVE_REGULATION_OF_DNA_REPAIR	GO_POSITIVE_REGULATION_OF_DNA_REPAIR		37	0.319439	1.19504	0.161871	0.714101	1	4952	tags=35%, list=22%, signal=45%
GO_POSITIVE_REGULATION_OF_G1_S_TRANSITION_OF_MITOTIC_CELL_CYCLE	GO_POSITIVE_REGULATION_OF_G1_S_TRANSITION_OF_MITOTIC_CELL_CYCLE		23	0.341786	1.19099	0.219298	0.724073	1	3840	tags=26%, list=17%, signal=31%
GO_FEMALE_GAMETE_GENERATION	GO_FEMALE_GAMETE_GENERATION		96	0.25399	1.18988	0.122549	0.723776	1	4840	tags=36%, list=21%, signal=46%
GO_GLOMERULUS_DEVELOPMENT	GO_GLOMERULUS_DEVELOPMENT		49	0.289252	1.18794	0.184116	0.726536	1	5153	tags=35%, list=23%, signal=45%
GO_REGULATION_OF_PROTEIN_TARGETING_TO_MEMBRANE	GO_REGULATION_OF_PROTEIN_TARGETING_TO_MEMBRANE		30	0.324627	1.18776	0.206081	0.722812	1	2807	tags=20%, list=12%, signal=23%
GO_BLASTOCYST_GROWTH	GO_BLASTOCYST_GROWTH		16	0.382775	1.18539	0.196262	0.727258	1	1176	tags=19%, list=5%, signal=20%
GO_MEIOSIS_I	GO_MEIOSIS_I		81	0.264784	1.18407	0.139831	0.727879	1	4810	tags=32%, list=21%, signal=41%
GO_REGULATION_OF_DNA_REPAIR	GO_REGULATION_OF_DNA_REPAIR		74	0.266165	1.18387	0.138393	0.724342	1	5191	tags=35%, list=23%, signal=45%
GO_DOUBLE_STRAND_BREAK_REPAIR	GO_DOUBLE_STRAND_BREAK_REPAIR		152	0.240221	1.18322	0.0952381	0.72234	1	3668	tags=26%, list=16%, signal=30%
GO_MISMATCH_REPAIR	GO_MISMATCH_REPAIR		27	0.340397	1.17556	0.236066	0.747268	1	3157	tags=26%, list=14%, signal=30%
GO_REGULATION_OF_METANEPHROS_DEVELOPMENT	GO_REGULATION_OF_METANEPHROS_DEVELOPMENT		23	0.343919	1.17494	0.22561	0.745317	1	2391	tags=22%, list=11%, signal=24%
GO_NEGATIVE_REGULATION_OF_CHROMOSOME_SEGREGATION	GO_NEGATIVE_REGULATION_OF_CHROMOSOME_SEGREGATION		28	0.323358	1.17313	0.229851	0.748081	1	4039	tags=29%, list=18%, signal=35%
GO_ISOTYPE_SWITCHING	GO_ISOTYPE_SWITCHING		16	0.377241	1.1731	0.247093	0.743957	1	1594	tags=25%, list=7%, signal=27%
GO_NEUROMUSCULAR_PROCESS	GO_NEUROMUSCULAR_PROCESS		96	0.253691	1.173	0.119617	0.740042	1	4447	tags=32%, list=20%, signal=40%
GO_DNA_GEOMETRIC_CHANGE	GO_DNA_GEOMETRIC_CHANGE		78	0.256728	1.17084	0.132075	0.744225	1	3062	tags=17%, list=14%, signal=19%
GO_MATERNAL_PLACENTA_DEVELOPMENT	GO_MATERNAL_PLACENTA_DEVELOPMENT		31	0.315836	1.1704	0.190476	0.741785	1	2306	tags=23%, list=10%, signal=25%
GO_CHROMOSOME_ORGANIZATION_INVOLVED_IN_MEIOTIC_CELL_CYCLE	GO_CHROMOSOME_ORGANIZATION_INVOLVED_IN_MEIOTIC_CELL_CYCLE		47	0.281257	1.17012	0.198556	0.738771	1	5055	tags=36%, list=22%, signal=47%
GO_POSITIVE_REGULATION_OF_VASCULAR_ENDOTHELIAL_GROWTH_FACTOR_RECEPTOR_SIGNALING_PATHWAY	GO_POSITIVE_REGULATION_OF_VASCULAR_ENDOTHELIAL_GROWTH_FACTOR_RECEPTOR_SIGNALING_PATHWAY		16	0.38743	1.1698	0.247222	0.735756	1	2346	tags=25%, list=10%, signal=28%
GO_STAT_CASCADE	GO_STAT_CASCADE		50	0.280485	1.16927	0.175824	0.733549	1	2187	tags=22%, list=10%, signal=24%
GO_CILIUM_ORGANIZATION	GO_CILIUM_ORGANIZATION		171	0.231805	1.1634	0.0993789	0.751577	1	6025	tags=36%, list=27%, signal=49%
GO_NCRNA_CATABOLIC_PROCESS	GO_NCRNA_CATABOLIC_PROCESS		20	0.362054	1.16305	0.239884	0.748799	1	176	tags=15%, list=1%, signal=15%
GO_RECOMBINATIONAL_REPAIR	GO_RECOMBINATIONAL_REPAIR		69	0.271199	1.16173	0.181818	0.749676	1	4640	tags=35%, list=21%, signal=44%
GO_DNA_RECOMBINATION	GO_DNA_RECOMBINATION		195	0.223625	1.15926	0.0930233	0.754968	1	4640	tags=28%, list=21%, signal=35%
GO_POSITIVE_REGULATION_OF_NATURAL_KILLER_CELL_MEDIATED_IMMUNITY	GO_POSITIVE_REGULATION_OF_NATURAL_KILLER_CELL_MEDIATED_IMMUNITY		20	0.357143	1.15897	0.234957	0.752042	1	2895	tags=25%, list=13%, signal=29%
GO_CELL_PROJECTION_ASSEMBLY	GO_CELL_PROJECTION_ASSEMBLY		246	0.216801	1.1581	0.102804	0.751293	1	4261	tags=24%, list=19%, signal=30%
GO_EAR_MORPHOGENESIS	GO_EAR_MORPHOGENESIS		111	0.241434	1.15219	0.138298	0.76994	1	3819	tags=26%, list=17%, signal=31%
GO_POSITIVE_REGULATION_OF_HUMORAL_IMMUNE_RESPONSE	GO_POSITIVE_REGULATION_OF_HUMORAL_IMMUNE_RESPONSE		16	0.385041	1.15168	0.26506	0.767902	1	2685	tags=25%, list=12%, signal=28%
GO_POSITIVE_REGULATION_OF_EXCITATORY_POSTSYNAPTIC_POTENTIAL	GO_POSITIVE_REGULATION_OF_EXCITATORY_POSTSYNAPTIC_POTENTIAL		21	0.361481	1.14988	0.252226	0.770823	1	4951	tags=57%, list=22%, signal=73%
GO_CHROMOSOME_LOCALIZATION	GO_CHROMOSOME_LOCALIZATION		59	0.265487	1.14875	0.203704	0.770902	1	3404	tags=20%, list=15%, signal=24%
GO_MULTICELLULAR_ORGANISM_GROWTH	GO_MULTICELLULAR_ORGANISM_GROWTH		74	0.256624	1.14504	0.192771	0.780929	1	1606	tags=18%, list=7%, signal=19%
GO_DORSAL_VENTRAL_AXIS_SPECIFICATION	GO_DORSAL_VENTRAL_AXIS_SPECIFICATION		20	0.351286	1.14264	0.257971	0.786064	1	5152	tags=35%, list=23%, signal=45%
GO_EPIDERMAL_GROWTH_FACTOR_RECEPTOR_SIGNALING_PATHWAY	GO_EPIDERMAL_GROWTH_FACTOR_RECEPTOR_SIGNALING_PATHWAY		55	0.276343	1.13901	0.218978	0.796038	1	3723	tags=31%, list=16%, signal=37%
GO_CELL_CYCLE_G1_S_PHASE_TRANSITION	GO_CELL_CYCLE_G1_S_PHASE_TRANSITION		103	0.243858	1.13823	0.160428	0.79495	1	4747	tags=26%, list=21%, signal=33%
GO_MITOTIC_CELL_CYCLE_CHECKPOINT	GO_MITOTIC_CELL_CYCLE_CHECKPOINT		138	0.233717	1.13715	0.178344	0.795247	1	4906	tags=29%, list=22%, signal=37%
GO_TELOMERE_MAINTENANCE_VIA_RECOMBINATION	GO_TELOMERE_MAINTENANCE_VIA_RECOMBINATION		32	0.31602	1.13364	0.261981	0.805245	1	2548	tags=25%, list=11%, signal=28%
GO_INNER_EAR_MORPHOGENESIS	GO_INNER_EAR_MORPHOGENESIS		91	0.242916	1.13087	0.18408	0.812413	1	3819	tags=26%, list=17%, signal=32%
GO_MACROPHAGE_ACTIVATION	GO_MACROPHAGE_ACTIVATION		31	0.313733	1.12845	0.265823	0.818322	1	3520	tags=26%, list=16%, signal=31%
GO_NEGATIVE_REGULATION_OF_EPITHELIAL_CELL_DIFFERENTIATION	GO_NEGATIVE_REGULATION_OF_EPITHELIAL_CELL_DIFFERENTIATION		36	0.291422	1.128	0.218121	0.815925	1	2631	tags=25%, list=12%, signal=28%
GO_MONOCYTE_DIFFERENTIATION	GO_MONOCYTE_DIFFERENTIATION		16	0.367653	1.12626	0.325581	0.818725	1	5544	tags=25%, list=25%, signal=33%
GO_CELLULAR_RESPONSE_TO_GROWTH_HORMONE_STIMULUS	GO_CELLULAR_RESPONSE_TO_GROWTH_HORMONE_STIMULUS		20	0.339873	1.12237	0.269006	0.830533	1	2187	tags=30%, list=10%, signal=33%
GO_POSITIVE_REGULATION_OF_TRIGLYCERIDE_METABOLIC_PROCESS	GO_POSITIVE_REGULATION_OF_TRIGLYCERIDE_METABOLIC_PROCESS		20	0.344583	1.12215	0.289617	0.827542	1	3184	tags=30%, list=14%, signal=35%
GO_NEPHRON_DEVELOPMENT	GO_NEPHRON_DEVELOPMENT		115	0.233989	1.12166	0.193878	0.825457	1	5153	tags=31%, list=23%, signal=40%
GO_NUCLEOTIDE_TRANSPORT	GO_NUCLEOTIDE_TRANSPORT		25	0.322602	1.12063	0.278106	0.825564	1	1261	tags=16%, list=6%, signal=17%
GO_THYROID_HORMONE_METABOLIC_PROCESS	GO_THYROID_HORMONE_METABOLIC_PROCESS		16	0.366036	1.1187	0.311765	0.829513	1	1797	tags=31%, list=8%, signal=34%
GO_OTIC_VESICLE_DEVELOPMENT	GO_OTIC_VESICLE_DEVELOPMENT		15	0.384806	1.11757	0.314121	0.830032	1	6005	tags=40%, list=27%, signal=54%
GO_REGULATION_OF_DELAYED_RECTIFIER_POTASSIUM_CHANNEL_ACTIVITY	GO_REGULATION_OF_DELAYED_RECTIFIER_POTASSIUM_CHANNEL_ACTIVITY		18	0.360875	1.11748	0.312883	0.826428	1	1138	tags=22%, list=5%, signal=23%
GO_REGULATION_OF_HORMONE_METABOLIC_PROCESS	GO_REGULATION_OF_HORMONE_METABOLIC_PROCESS		26	0.323114	1.11384	0.286667	0.836962	1	1952	tags=15%, list=9%, signal=17%
GO_REGULATION_OF_GLUCOSE_IMPORT	GO_REGULATION_OF_GLUCOSE_IMPORT		59	0.264978	1.11169	0.287554	0.841508	1	4885	tags=36%, list=22%, signal=45%
GO_REGULATION_OF_ANTIGEN_RECEPTOR_MEDIATED_SIGNALING_PATHWAY	GO_REGULATION_OF_ANTIGEN_RECEPTOR_MEDIATED_SIGNALING_PATHWAY		41	0.285848	1.11076	0.286645	0.841264	1	3919	tags=32%, list=17%, signal=38%
GO_POSTREPLICATION_REPAIR	GO_POSTREPLICATION_REPAIR		54	0.267301	1.10546	0.287273	0.858881	1	4307	tags=26%, list=19%, signal=32%
GO_OOGENESIS	GO_OOGENESIS		65	0.256207	1.10504	0.258333	0.856572	1	5568	tags=45%, list=25%, signal=59%
GO_REGULATION_OF_CELL_FATE_COMMITMENT	GO_REGULATION_OF_CELL_FATE_COMMITMENT		26	0.315427	1.09978	0.288754	0.874584	1	2789	tags=23%, list=12%, signal=26%
GO_NEGATIVE_REGULATION_OF_TISSUE_REMODELING	GO_NEGATIVE_REGULATION_OF_TISSUE_REMODELING		17	0.366884	1.0988	0.335329	0.874444	1	2409	tags=24%, list=11%, signal=26%
GO_NEGATIVE_REGULATION_OF_CYTOKINE_BIOSYNTHETIC_PROCESS	GO_NEGATIVE_REGULATION_OF_CYTOKINE_BIOSYNTHETIC_PROCESS		28	0.302443	1.09434	0.319865	0.889152	1	4975	tags=36%, list=22%, signal=46%
GO_MODULATION_OF_EXCITATORY_POSTSYNAPTIC_POTENTIAL	GO_MODULATION_OF_EXCITATORY_POSTSYNAPTIC_POTENTIAL		30	0.312826	1.09372	0.315113	0.887698	1	5119	tags=50%, list=23%, signal=65%
GO_CELL_FATE_DETERMINATION	GO_CELL_FATE_DETERMINATION		43	0.270676	1.09312	0.281457	0.8862	1	4943	tags=37%, list=22%, signal=48%
GO_NEGATIVE_REGULATION_OF_MITOTIC_NUCLEAR_DIVISION	GO_NEGATIVE_REGULATION_OF_MITOTIC_NUCLEAR_DIVISION		34	0.290685	1.0899	0.323024	0.895697	1	4039	tags=29%, list=18%, signal=36%
GO_MEIOTIC_CELL_CYCLE_PROCESS	GO_MEIOTIC_CELL_CYCLE_PROCESS		145	0.217701	1.08533	0.260606	0.911559	1	4499	tags=27%, list=20%, signal=33%
GO_POSITIVE_REGULATION_OF_TELOMERE_MAINTENANCE	GO_POSITIVE_REGULATION_OF_TELOMERE_MAINTENANCE		44	0.273944	1.08426	0.31203	0.912171	1	2548	tags=20%, list=11%, signal=23%
GO_LUNG_MORPHOGENESIS	GO_LUNG_MORPHOGENESIS		45	0.264701	1.08412	0.300725	0.90864	1	3799	tags=24%, list=17%, signal=29%
GO_PARTURITION	GO_PARTURITION		19	0.340077	1.08239	0.330065	0.912257	1	3040	tags=26%, list=13%, signal=30%
GO_NEGATIVE_REGULATION_OF_CELL_CYCLE_G2_M_PHASE_TRANSITION	GO_NEGATIVE_REGULATION_OF_CELL_CYCLE_G2_M_PHASE_TRANSITION		25	0.311567	1.08139	0.351682	0.912446	1	3379	tags=32%, list=15%, signal=38%
GO_MUSCLE_CELL_MIGRATION	GO_MUSCLE_CELL_MIGRATION		18	0.33833	1.07978	0.346821	0.915351	1	418	tags=11%, list=2%, signal=11%
GO_MICROTUBULE_CYTOSKELETON_ORGANIZATION	GO_MICROTUBULE_CYTOSKELETON_ORGANIZATION		335	0.199759	1.07824	0.175676	0.917884	1	4174	tags=23%, list=18%, signal=28%
GO_RESPONSE_TO_ISOQUINOLINE_ALKALOID	GO_RESPONSE_TO_ISOQUINOLINE_ALKALOID		30	0.300434	1.07697	0.319355	0.919232	1	2552	tags=23%, list=11%, signal=26%
GO_REGULATION_OF_KIDNEY_DEVELOPMENT	GO_REGULATION_OF_KIDNEY_DEVELOPMENT		54	0.258724	1.07537	0.342975	0.922111	1	5496	tags=39%, list=24%, signal=51%
GO_L_AMINO_ACID_TRANSPORT	GO_L_AMINO_ACID_TRANSPORT		58	0.258105	1.07472	0.285714	0.920939	1	3009	tags=21%, list=13%, signal=24%
GO_ORGAN_FORMATION	GO_ORGAN_FORMATION		34	0.283168	1.07436	0.316832	0.918551	1	2478	tags=21%, list=11%, signal=23%
GO_REGULATION_OF_P38MAPK_CASCADE	GO_REGULATION_OF_P38MAPK_CASCADE		26	0.312021	1.07417	0.323171	0.915338	1	4907	tags=35%, list=22%, signal=44%
GO_REGULATION_OF_TYROSINE_PHOSPHORYLATION_OF_STAT3_PROTEIN	GO_REGULATION_OF_TYROSINE_PHOSPHORYLATION_OF_STAT3_PROTEIN		44	0.273618	1.0718	0.33209	0.921404	1	2171	tags=23%, list=10%, signal=25%
GO_NEPHRON_EPITHELIUM_DEVELOPMENT	GO_NEPHRON_EPITHELIUM_DEVELOPMENT		93	0.231999	1.07127	0.296482	0.91986	1	5016	tags=31%, list=22%, signal=40%
GO_REGULATION_OF_SISTER_CHROMATID_COHESION	GO_REGULATION_OF_SISTER_CHROMATID_COHESION		17	0.348256	1.06902	0.333333	0.925827	1	4572	tags=41%, list=20%, signal=52%
GO_NEGATIVE_REGULATION_OF_TELOMERE_MAINTENANCE	GO_NEGATIVE_REGULATION_OF_TELOMERE_MAINTENANCE		26	0.311337	1.06854	0.344482	0.923849	1	5988	tags=50%, list=27%, signal=68%
GO_CENTROSOME_LOCALIZATION	GO_CENTROSOME_LOCALIZATION		18	0.334697	1.06579	0.348066	0.93167	1	111	tags=11%, list=0%, signal=11%
GO_MAGNESIUM_ION_TRANSMEMBRANE_TRANSPORT	GO_MAGNESIUM_ION_TRANSMEMBRANE_TRANSPORT		16	0.349822	1.06256	0.387283	0.94181	1	3818	tags=31%, list=17%, signal=38%
GO_REGULATION_OF_B_CELL_RECEPTOR_SIGNALING_PATHWAY	GO_REGULATION_OF_B_CELL_RECEPTOR_SIGNALING_PATHWAY		15	0.348015	1.06144	0.363636	0.942801	1	1677	tags=20%, list=7%, signal=22%
GO_PATTERN_SPECIFICATION_PROCESS	GO_PATTERN_SPECIFICATION_PROCESS		415	0.191607	1.06068	0.208333	0.942281	1	5235	tags=30%, list=23%, signal=38%
GO_GENETIC_IMPRINTING	GO_GENETIC_IMPRINTING		20	0.32847	1.06036	0.35942	0.939822	1	3879	tags=40%, list=17%, signal=48%
GO_REGULATION_OF_CELL_CYCLE_G2_M_PHASE_TRANSITION	GO_REGULATION_OF_CELL_CYCLE_G2_M_PHASE_TRANSITION		57	0.249437	1.05968	0.308271	0.93883	1	3379	tags=25%, list=15%, signal=29%
GO_NEUTRAL_AMINO_ACID_TRANSPORT	GO_NEUTRAL_AMINO_ACID_TRANSPORT		34	0.279387	1.0584	0.37987	0.940422	1	3009	tags=21%, list=13%, signal=24%
GO_POSITIVE_REGULATION_OF_RESPONSE_TO_DNA_DAMAGE_STIMULUS	GO_POSITIVE_REGULATION_OF_RESPONSE_TO_DNA_DAMAGE_STIMULUS		63	0.250778	1.05828	0.307692	0.937021	1	4952	tags=32%, list=22%, signal=41%
GO_DNA_DEPENDENT_DNA_REPLICATION	GO_DNA_DEPENDENT_DNA_REPLICATION		90	0.232327	1.05826	0.310526	0.933229	1	4747	tags=28%, list=21%, signal=35%
GO_CRANIAL_NERVE_DEVELOPMENT	GO_CRANIAL_NERVE_DEVELOPMENT		43	0.261858	1.05581	0.346278	0.939934	1	3702	tags=30%, list=16%, signal=36%
GO_CELLULAR_RESPONSE_TO_STEROL	GO_CELLULAR_RESPONSE_TO_STEROL		15	0.356681	1.05575	0.375691	0.936339	1	2140	tags=20%, list=9%, signal=22%
GO_PRIMARY_AMINO_COMPOUND_METABOLIC_PROCESS	GO_PRIMARY_AMINO_COMPOUND_METABOLIC_PROCESS		15	0.352592	1.05385	0.368564	0.940909	1	4960	tags=47%, list=22%, signal=60%
GO_RESPONSE_TO_IONIZING_RADIATION	GO_RESPONSE_TO_IONIZING_RADIATION		140	0.21628	1.05074	0.307692	0.950854	1	3668	tags=22%, list=16%, signal=26%
GO_REGULATION_OF_T_CELL_MEDIATED_CYTOTOXICITY	GO_REGULATION_OF_T_CELL_MEDIATED_CYTOTOXICITY		23	0.312858	1.0502	0.38125	0.949297	1	720	tags=13%, list=3%, signal=13%
GO_REGULATION_OF_T_CELL_RECEPTOR_SIGNALING_PATHWAY	GO_REGULATION_OF_T_CELL_RECEPTOR_SIGNALING_PATHWAY		28	0.292039	1.04991	0.377049	0.946764	1	3919	tags=36%, list=17%, signal=43%
GO_POSITIVE_REGULATION_OF_DNA_BIOSYNTHETIC_PROCESS	GO_POSITIVE_REGULATION_OF_DNA_BIOSYNTHETIC_PROCESS		58	0.25116	1.04857	0.381132	0.948677	1	5909	tags=38%, list=26%, signal=51%
GO_DORSAL_VENTRAL_NEURAL_TUBE_PATTERNING	GO_DORSAL_VENTRAL_NEURAL_TUBE_PATTERNING		17	0.337172	1.0477	0.376045	0.948616	1	4526	tags=35%, list=20%, signal=44%
GO_ARACHIDONIC_ACID_METABOLIC_PROCESS	GO_ARACHIDONIC_ACID_METABOLIC_PROCESS		48	0.2543	1.04751	0.376866	0.945614	1	2728	tags=21%, list=12%, signal=24%
GO_LYSOSOMAL_TRANSPORT	GO_LYSOSOMAL_TRANSPORT		67	0.245386	1.04497	0.364372	0.953219	1	2859	tags=18%, list=13%, signal=20%
GO_REGULATION_OF_PHOSPHOLIPID_METABOLIC_PROCESS	GO_REGULATION_OF_PHOSPHOLIPID_METABOLIC_PROCESS		60	0.244861	1.04187	0.363265	0.963027	1	947	tags=12%, list=4%, signal=12%
GO_REGULATION_OF_GENE_EXPRESSION_EPIGENETIC	GO_REGULATION_OF_GENE_EXPRESSION_EPIGENETIC		218	0.196853	1.04149	0.312925	0.960864	1	4630	tags=28%, list=21%, signal=35%
GO_NEGATIVE_REGULATION_OF_CELL_KILLING	GO_NEGATIVE_REGULATION_OF_CELL_KILLING		18	0.327939	1.04047	0.384164	0.961455	1	3588	tags=33%, list=16%, signal=40%
GO_NEGATIVE_REGULATION_OF_TELOMERE_MAINTENANCE_VIA_TELOMERE_LENGTHENING	GO_NEGATIVE_REGULATION_OF_TELOMERE_MAINTENANCE_VIA_TELOMERE_LENGTHENING		17	0.332665	1.04028	0.36858	0.958623	1	5988	tags=59%, list=27%, signal=80%
GO_G1_DNA_DAMAGE_CHECKPOINT	GO_G1_DNA_DAMAGE_CHECKPOINT		72	0.234254	1.03859	0.346457	0.962086	1	5993	tags=39%, list=27%, signal=53%
GO_REGULATION_OF_MESODERM_DEVELOPMENT	GO_REGULATION_OF_MESODERM_DEVELOPMENT		15	0.348063	1.03848	0.381215	0.958843	1	2478	tags=27%, list=11%, signal=30%
GO_L_ALPHA_AMINO_ACID_TRANSMEMBRANE_TRANSPORT	GO_L_ALPHA_AMINO_ACID_TRANSMEMBRANE_TRANSPORT		31	0.286126	1.03839	0.409396	0.955524	1	1522	tags=16%, list=7%, signal=17%
GO_REGULATION_OF_NEUROTRANSMITTER_RECEPTOR_ACTIVITY	GO_REGULATION_OF_NEUROTRANSMITTER_RECEPTOR_ACTIVITY		30	0.286977	1.03699	0.381988	0.958051	1	4951	tags=40%, list=22%, signal=51%
GO_POSITIVE_REGULATION_OF_T_CELL_MEDIATED_CYTOTOXICITY	GO_POSITIVE_REGULATION_OF_T_CELL_MEDIATED_CYTOTOXICITY		16	0.333017	1.03498	0.413897	0.963033	1	720	tags=13%, list=3%, signal=13%
GO_REGULATION_OF_CENTROSOME_CYCLE	GO_REGULATION_OF_CENTROSOME_CYCLE		35	0.272819	1.03398	0.386986	0.963827	1	4258	tags=31%, list=19%, signal=39%
GO_SYNAPSIS	GO_SYNAPSIS		34	0.285135	1.03304	0.382759	0.964018	1	3404	tags=26%, list=15%, signal=31%
GO_ENDOSOME_TO_LYSOSOME_TRANSPORT	GO_ENDOSOME_TO_LYSOSOME_TRANSPORT		39	0.260654	1.02741	0.431034	0.985225	1	2838	tags=18%, list=13%, signal=20%
GO_AMINO_ACID_IMPORT	GO_AMINO_ACID_IMPORT		15	0.348001	1.02688	0.435754	0.983869	1	4618	tags=40%, list=20%, signal=50%
GO_CELLULAR_DEFENSE_RESPONSE	GO_CELLULAR_DEFENSE_RESPONSE		57	0.244863	1.02511	0.35249	0.987942	1	2916	tags=21%, list=13%, signal=24%
GO_KIDNEY_MORPHOGENESIS	GO_KIDNEY_MORPHOGENESIS		82	0.223243	1.02469	0.429167	0.986068	1	4328	tags=27%, list=19%, signal=33%
GO_CARDIAC_RIGHT_VENTRICLE_MORPHOGENESIS	GO_CARDIAC_RIGHT_VENTRICLE_MORPHOGENESIS		16	0.338985	1.02367	0.386555	0.986758	1	5922	tags=56%, list=26%, signal=76%
GO_MATERNAL_PROCESS_INVOLVED_IN_FEMALE_PREGNANCY	GO_MATERNAL_PROCESS_INVOLVED_IN_FEMALE_PREGNANCY		60	0.242314	1.02314	0.385593	0.985518	1	2518	tags=17%, list=11%, signal=19%
GO_DIENCEPHALON_DEVELOPMENT	GO_DIENCEPHALON_DEVELOPMENT		77	0.228378	1.02264	0.406639	0.984027	1	2478	tags=18%, list=11%, signal=20%
GO_RESPONSE_TO_UV	GO_RESPONSE_TO_UV		124	0.214756	1.0219	0.372671	0.98359	1	4633	tags=26%, list=21%, signal=32%
GO_EPITHELIAL_TUBE_BRANCHING_INVOLVED_IN_LUNG_MORPHOGENESIS	GO_EPITHELIAL_TUBE_BRANCHING_INVOLVED_IN_LUNG_MORPHOGENESIS		25	0.295876	1.02142	0.401254	0.982103	1	2883	tags=24%, list=13%, signal=27%
GO_RESPONSE_TO_FLUID_SHEAR_STRESS	GO_RESPONSE_TO_FLUID_SHEAR_STRESS		34	0.276877	1.01671	0.440129	0.99886	1	2769	tags=24%, list=12%, signal=27%
GO_ALPHA_BETA_T_CELL_DIFFERENTIATION	GO_ALPHA_BETA_T_CELL_DIFFERENTIATION		45	0.248492	1.01533	0.429104	1	1	4681	tags=38%, list=21%, signal=48%
GO_POSITIVE_REGULATION_OF_STEM_CELL_PROLIFERATION	GO_POSITIVE_REGULATION_OF_STEM_CELL_PROLIFERATION		61	0.233282	1.0132	0.404255	1	1	4104	tags=21%, list=18%, signal=26%
GO_REGULATION_OF_MEIOTIC_NUCLEAR_DIVISION	GO_REGULATION_OF_MEIOTIC_NUCLEAR_DIVISION		29	0.284786	1.01272	0.420886	1	1	1793	tags=21%, list=8%, signal=22%
GO_REGULATION_OF_VIRAL_ENTRY_INTO_HOST_CELL	GO_REGULATION_OF_VIRAL_ENTRY_INTO_HOST_CELL		28	0.286864	1.01225	0.448071	1	1	3846	tags=29%, list=17%, signal=34%
GO_CELLULAR_RESPONSE_TO_IONIZING_RADIATION	GO_CELLULAR_RESPONSE_TO_IONIZING_RADIATION		51	0.248331	1.01161	0.447471	1	1	4661	tags=27%, list=21%, signal=35%
GO_POSITIVE_REGULATION_OF_NITRIC_OXIDE_SYNTHASE_ACTIVITY	GO_POSITIVE_REGULATION_OF_NITRIC_OXIDE_SYNTHASE_ACTIVITY		21	0.30556	1.01123	0.443548	1	1	2861	tags=29%, list=13%, signal=33%
GO_POSITIVE_REGULATION_OF_TELOMERE_CAPPING	GO_POSITIVE_REGULATION_OF_TELOMERE_CAPPING		16	0.334455	1.01102	0.402667	0.998362	1	2260	tags=19%, list=10%, signal=21%
GO_POST_ANAL_TAIL_MORPHOGENESIS	GO_POST_ANAL_TAIL_MORPHOGENESIS		18	0.322985	1.00826	0.431818	1	1	6025	tags=56%, list=27%, signal=76%
GO_PROTEIN_AUTOPHOSPHORYLATION	GO_PROTEIN_AUTOPHOSPHORYLATION		190	0.196232	1.00679	0.487179	1	1	2856	tags=16%, list=13%, signal=19%
GO_REGULATION_OF_TYROSINE_PHOSPHORYLATION_OF_STAT_PROTEIN	GO_REGULATION_OF_TYROSINE_PHOSPHORYLATION_OF_STAT_PROTEIN		68	0.226715	1.00513	0.451883	1	1	2456	tags=21%, list=11%, signal=23%
GO_SPINAL_CORD_MOTOR_NEURON_DIFFERENTIATION	GO_SPINAL_CORD_MOTOR_NEURON_DIFFERENTIATION		34	0.264084	1.00401	0.441176	1	1	4285	tags=29%, list=19%, signal=36%
GO_CELL_CYCLE_PHASE_TRANSITION	GO_CELL_CYCLE_PHASE_TRANSITION		241	0.190463	1.00238	0.47	1	1	4181	tags=22%, list=19%, signal=27%
GO_NEGATIVE_REGULATION_OF_MYELOID_CELL_DIFFERENTIATION	GO_NEGATIVE_REGULATION_OF_MYELOID_CELL_DIFFERENTIATION		84	0.221404	0.998111	0.444444	1	1	3600	tags=21%, list=16%, signal=25%
GO_SYNAPSE_ORGANIZATION	GO_SYNAPSE_ORGANIZATION		143	0.201713	0.997744	0.481482	1	1	4117	tags=24%, list=18%, signal=30%
GO_ORGANOPHOSPHATE_ESTER_TRANSPORT	GO_ORGANOPHOSPHATE_ESTER_TRANSPORT		89	0.215573	0.996924	0.455357	1	1	2728	tags=19%, list=12%, signal=22%
GO_REGULATION_OF_OSTEOBLAST_PROLIFERATION	GO_REGULATION_OF_OSTEOBLAST_PROLIFERATION		23	0.288003	0.996013	0.453988	1	1	2844	tags=22%, list=13%, signal=25%
GO_POSITIVE_REGULATION_OF_SMOOTH_MUSCLE_CELL_MIGRATION	GO_POSITIVE_REGULATION_OF_SMOOTH_MUSCLE_CELL_MIGRATION		30	0.275559	0.995706	0.472561	1	1	5177	tags=37%, list=23%, signal=48%
GO_COPULATION	GO_COPULATION		17	0.328742	0.995564	0.45082	1	1	943	tags=18%, list=4%, signal=18%
GO_REGIONALIZATION	GO_REGIONALIZATION		309	0.184258	0.99552	0.513513	1	1	5273	tags=30%, list=23%, signal=38%
GO_POSITIVE_REGULATION_OF_CYTOKINESIS	GO_POSITIVE_REGULATION_OF_CYTOKINESIS		33	0.269408	0.995081	0.452769	1	1	1313	tags=15%, list=6%, signal=16%
GO_NEGATIVE_REGULATION_OF_INTERLEUKIN_6_PRODUCTION	GO_NEGATIVE_REGULATION_OF_INTERLEUKIN_6_PRODUCTION		34	0.265797	0.991326	0.506667	1	1	4639	tags=35%, list=21%, signal=44%
GO_SIGNAL_TRANSDUCTION_BY_P53_CLASS_MEDIATOR	GO_SIGNAL_TRANSDUCTION_BY_P53_CLASS_MEDIATOR		124	0.206334	0.990297	0.48913	1	1	4179	tags=24%, list=19%, signal=30%
GO_SENSORY_ORGAN_MORPHOGENESIS	GO_SENSORY_ORGAN_MORPHOGENESIS		237	0.185056	0.987934	0.486957	1	1	4751	tags=28%, list=21%, signal=35%
GO_NEGATIVE_REGULATION_OF_CELL_CYCLE_PROCESS	GO_NEGATIVE_REGULATION_OF_CELL_CYCLE_PROCESS		212	0.189482	0.987762	0.528455	1	1	5501	tags=31%, list=24%, signal=41%
GO_ERROR_PRONE_TRANSLESION_SYNTHESIS	GO_ERROR_PRONE_TRANSLESION_SYNTHESIS		19	0.312144	0.986759	0.465116	1	1	1302	tags=16%, list=6%, signal=17%
GO_MITOTIC_CYTOKINESIS	GO_MITOTIC_CYTOKINESIS		30	0.27233	0.985217	0.463504	1	1	3443	tags=27%, list=15%, signal=31%
GO_REGULATION_OF_CELL_CYCLE_G1_S_PHASE_TRANSITION	GO_REGULATION_OF_CELL_CYCLE_G1_S_PHASE_TRANSITION		144	0.194855	0.985024	0.534091	1	1	6070	tags=36%, list=27%, signal=49%
GO_ESTABLISHMENT_OF_PROTEIN_LOCALIZATION_TO_VACUOLE	GO_ESTABLISHMENT_OF_PROTEIN_LOCALIZATION_TO_VACUOLE		30	0.266403	0.982919	0.453704	1	1	4115	tags=30%, list=18%, signal=37%
GO_FATTY_ACYL_COA_METABOLIC_PROCESS	GO_FATTY_ACYL_COA_METABOLIC_PROCESS		49	0.241269	0.981362	0.472924	1	1	3636	tags=24%, list=16%, signal=29%
GO_REGULATION_OF_POSTTRANSCRIPTIONAL_GENE_SILENCING	GO_REGULATION_OF_POSTTRANSCRIPTIONAL_GENE_SILENCING		20	0.294468	0.980766	0.477011	1	1	4943	tags=35%, list=22%, signal=45%
GO_REGULATION_OF_TRIGLYCERIDE_METABOLIC_PROCESS	GO_REGULATION_OF_TRIGLYCERIDE_METABOLIC_PROCESS		32	0.264954	0.979972	0.475352	1	1	3184	tags=28%, list=14%, signal=33%
GO_GENE_SILENCING	GO_GENE_SILENCING		200	0.189071	0.979405	0.523077	1	1	4630	tags=26%, list=21%, signal=32%
GO_NEURON_DEATH	GO_NEURON_DEATH		46	0.24803	0.979354	0.5	1	1	4353	tags=26%, list=19%, signal=32%
GO_ESTABLISHMENT_OF_MITOCHONDRION_LOCALIZATION	GO_ESTABLISHMENT_OF_MITOCHONDRION_LOCALIZATION		17	0.308477	0.979127	0.488889	1	1	4406	tags=35%, list=20%, signal=44%
GO_NEGATIVE_REGULATION_OF_SMALL_GTPASE_MEDIATED_SIGNAL_TRANSDUCTION	GO_NEGATIVE_REGULATION_OF_SMALL_GTPASE_MEDIATED_SIGNAL_TRANSDUCTION		38	0.257534	0.978263	0.495082	1	1	2506	tags=24%, list=11%, signal=27%
GO_RECIPROCAL_DNA_RECOMBINATION	GO_RECIPROCAL_DNA_RECOMBINATION		37	0.258106	0.976517	0.52901	1	1	3157	tags=24%, list=14%, signal=28%
GO_CELLULAR_RESPONSE_TO_INTERLEUKIN_6	GO_CELLULAR_RESPONSE_TO_INTERLEUKIN_6		22	0.291685	0.976174	0.526646	1	1	4138	tags=32%, list=18%, signal=39%
GO_RETINOIC_ACID_METABOLIC_PROCESS	GO_RETINOIC_ACID_METABOLIC_PROCESS		17	0.321765	0.976007	0.462857	1	1	4436	tags=41%, list=20%, signal=51%
GO_CALCIUM_INDEPENDENT_CELL_CELL_ADHESION_VIA_PLASMA_MEMBRANE_CELL_ADHESION_MOLECULES	GO_CALCIUM_INDEPENDENT_CELL_CELL_ADHESION_VIA_PLASMA_MEMBRANE_CELL_ADHESION_MOLECULES		21	0.295795	0.97289	0.472934	1	1	2367	tags=24%, list=10%, signal=27%
GO_REGULATION_OF_RAS_PROTEIN_SIGNAL_TRANSDUCTION	GO_REGULATION_OF_RAS_PROTEIN_SIGNAL_TRANSDUCTION		176	0.191757	0.972108	0.601399	1	1	3052	tags=19%, list=14%, signal=22%
GO_CHROMOSOME_SEPARATION	GO_CHROMOSOME_SEPARATION		20	0.301737	0.971693	0.511976	1	1	4499	tags=35%, list=20%, signal=44%
GO_RENAL_TUBULE_DEVELOPMENT	GO_RENAL_TUBULE_DEVELOPMENT		78	0.221468	0.968465	0.529148	1	1	5016	tags=32%, list=22%, signal=41%
GO_SPINDLE_CHECKPOINT	GO_SPINDLE_CHECKPOINT		25	0.276514	0.964956	0.501433	1	1	5488	tags=36%, list=24%, signal=48%
GO_REGULATION_OF_CELL_AGING	GO_REGULATION_OF_CELL_AGING		33	0.262	0.964312	0.508651	1	1	2531	tags=18%, list=11%, signal=20%
GO_REGULATION_OF_CGMP_METABOLIC_PROCESS	GO_REGULATION_OF_CGMP_METABOLIC_PROCESS		29	0.268087	0.964197	0.486111	1	1	3408	tags=34%, list=15%, signal=41%
GO_CELL_DIFFERENTIATION_IN_HINDBRAIN	GO_CELL_DIFFERENTIATION_IN_HINDBRAIN		21	0.285935	0.963585	0.513761	1	1	4295	tags=33%, list=19%, signal=41%
GO_REGULATION_OF_CELLULAR_RESPONSE_TO_INSULIN_STIMULUS	GO_REGULATION_OF_CELLULAR_RESPONSE_TO_INSULIN_STIMULUS		58	0.235335	0.962171	0.553191	1	1	5007	tags=36%, list=22%, signal=46%
GO_NEGATIVE_REGULATION_OF_CELL_CYCLE_PHASE_TRANSITION	GO_NEGATIVE_REGULATION_OF_CELL_CYCLE_PHASE_TRANSITION		145	0.194002	0.962069	0.573171	1	1	4300	tags=24%, list=19%, signal=30%
GO_NEGATIVE_REGULATION_OF_LEUKOCYTE_DIFFERENTIATION	GO_NEGATIVE_REGULATION_OF_LEUKOCYTE_DIFFERENTIATION		82	0.213142	0.96173	0.574766	1	1	2187	tags=15%, list=10%, signal=16%
GO_GENE_SILENCING_BY_RNA	GO_GENE_SILENCING_BY_RNA		134	0.19559	0.961164	0.653179	1	1	3677	tags=20%, list=16%, signal=24%
GO_PROTEIN_LOCALIZATION_TO_CYTOSKELETON	GO_PROTEIN_LOCALIZATION_TO_CYTOSKELETON		29	0.27062	0.960522	0.544025	1	1	2023	tags=17%, list=9%, signal=19%
GO_CELLULAR_ANION_HOMEOSTASIS	GO_CELLULAR_ANION_HOMEOSTASIS		15	0.314797	0.958603	0.482558	1	1	2792	tags=27%, list=12%, signal=30%
GO_PURINE_DEOXYRIBONUCLEOTIDE_METABOLIC_PROCESS	GO_PURINE_DEOXYRIBONUCLEOTIDE_METABOLIC_PROCESS		15	0.326755	0.957708	0.480938	1	1	3325	tags=27%, list=15%, signal=31%
GO_EPOXYGENASE_P450_PATHWAY	GO_EPOXYGENASE_P450_PATHWAY		17	0.306511	0.957125	0.496	1	1	2439	tags=18%, list=11%, signal=20%
GO_EMBRYO_IMPLANTATION	GO_EMBRYO_IMPLANTATION		38	0.253042	0.956455	0.551471	1	1	3326	tags=24%, list=15%, signal=28%
GO_HINDLIMB_MORPHOGENESIS	GO_HINDLIMB_MORPHOGENESIS		37	0.245882	0.955875	0.539249	1	1	3099	tags=24%, list=14%, signal=28%
GO_REGULATION_OF_WATER_LOSS_VIA_SKIN	GO_REGULATION_OF_WATER_LOSS_VIA_SKIN		19	0.301327	0.954634	0.521036	1	1	1499	tags=26%, list=7%, signal=28%
GO_LEUKOCYTE_MEDIATED_CYTOTOXICITY	GO_LEUKOCYTE_MEDIATED_CYTOTOXICITY		31	0.264304	0.954605	0.55627	1	1	6689	tags=58%, list=30%, signal=82%
GO_RETINA_LAYER_FORMATION	GO_RETINA_LAYER_FORMATION		22	0.282467	0.954311	0.486647	1	1	4220	tags=32%, list=19%, signal=39%
GO_DNA_REPAIR	GO_DNA_REPAIR		459	0.170314	0.953105	0.675676	1	1	4759	tags=24%, list=21%, signal=30%
GO_GLOMERULAR_EPITHELIUM_DEVELOPMENT	GO_GLOMERULAR_EPITHELIUM_DEVELOPMENT		19	0.293684	0.951981	0.506061	1	1	7177	tags=53%, list=32%, signal=77%
GO_POSITIVE_REGULATION_OF_MONOOXYGENASE_ACTIVITY	GO_POSITIVE_REGULATION_OF_MONOOXYGENASE_ACTIVITY		28	0.261622	0.949905	0.488372	1	1	2861	tags=25%, list=13%, signal=29%
GO_NEGATIVE_REGULATION_OF_CELLULAR_PROTEIN_CATABOLIC_PROCESS	GO_NEGATIVE_REGULATION_OF_CELLULAR_PROTEIN_CATABOLIC_PROCESS		63	0.217502	0.947571	0.544355	1	1	2407	tags=19%, list=11%, signal=21%
GO_LUNG_ALVEOLUS_DEVELOPMENT	GO_LUNG_ALVEOLUS_DEVELOPMENT		41	0.247533	0.947326	0.525362	1	1	799	tags=10%, list=4%, signal=10%
GO_PEPTIDYL_TYROSINE_AUTOPHOSPHORYLATION	GO_PEPTIDYL_TYROSINE_AUTOPHOSPHORYLATION		39	0.242334	0.94684	0.562963	1	1	2769	tags=21%, list=12%, signal=23%
GO_NEGATIVE_REGULATION_OF_ERK1_AND_ERK2_CASCADE	GO_NEGATIVE_REGULATION_OF_ERK1_AND_ERK2_CASCADE		52	0.225864	0.945948	0.507519	1	1	6464	tags=44%, list=29%, signal=62%
GO_CELLULAR_RESPONSE_TO_UV	GO_CELLULAR_RESPONSE_TO_UV		65	0.218937	0.945627	0.591837	1	1	2284	tags=14%, list=10%, signal=15%
GO_MACROMOLECULAR_COMPLEX_REMODELING	GO_MACROMOLECULAR_COMPLEX_REMODELING		24	0.277297	0.943503	0.532934	1	1	3184	tags=21%, list=14%, signal=24%
GO_MITOTIC_SPINDLE_ORGANIZATION	GO_MITOTIC_SPINDLE_ORGANIZATION		67	0.216634	0.941132	0.61039	1	1	5762	tags=33%, list=26%, signal=44%
GO_REGULATION_OF_MAMMARY_GLAND_EPITHELIAL_CELL_PROLIFERATION	GO_REGULATION_OF_MAMMARY_GLAND_EPITHELIAL_CELL_PROLIFERATION		16	0.307157	0.94025	0.533898	1	1	414	tags=13%, list=2%, signal=13%
GO_NEGATIVE_REGULATION_OF_HEMOPOIESIS	GO_NEGATIVE_REGULATION_OF_HEMOPOIESIS		128	0.196625	0.937589	0.675978	1	1	3099	tags=17%, list=14%, signal=20%
GO_NEURON_APOPTOTIC_PROCESS	GO_NEURON_APOPTOTIC_PROCESS		34	0.248598	0.93745	0.554817	1	1	4300	tags=26%, list=19%, signal=33%
GO_MEMBRANE_PROTEIN_PROTEOLYSIS	GO_MEMBRANE_PROTEIN_PROTEOLYSIS		34	0.247288	0.936339	0.567944	1	1	3593	tags=29%, list=16%, signal=35%
GO_REGULATION_OF_CELL_MATURATION	GO_REGULATION_OF_CELL_MATURATION		18	0.290112	0.936252	0.501441	1	1	3060	tags=28%, list=14%, signal=32%
GO_REGULATION_OF_SMALL_GTPASE_MEDIATED_SIGNAL_TRANSDUCTION	GO_REGULATION_OF_SMALL_GTPASE_MEDIATED_SIGNAL_TRANSDUCTION		266	0.173857	0.93545	0.704082	1	1	4064	tags=23%, list=18%, signal=27%
GO_RESPONSE_TO_INTERLEUKIN_6	GO_RESPONSE_TO_INTERLEUKIN_6		26	0.274877	0.934763	0.578635	1	1	2561	tags=23%, list=11%, signal=26%
GO_NEGATIVE_REGULATION_OF_MEIOTIC_CELL_CYCLE	GO_NEGATIVE_REGULATION_OF_MEIOTIC_CELL_CYCLE		19	0.302931	0.934288	0.547904	1	1	2464	tags=26%, list=11%, signal=30%
GO_NEGATIVE_REGULATION_OF_REACTIVE_OXYGEN_SPECIES_BIOSYNTHETIC_PROCESS	GO_NEGATIVE_REGULATION_OF_REACTIVE_OXYGEN_SPECIES_BIOSYNTHETIC_PROCESS		16	0.29979	0.932722	0.537313	1	1	771	tags=13%, list=3%, signal=13%
GO_OOCYTE_DIFFERENTIATION	GO_OOCYTE_DIFFERENTIATION		38	0.243677	0.930784	0.565789	1	1	4840	tags=37%, list=21%, signal=47%
GO_REGULATION_OF_SMOOTHENED_SIGNALING_PATHWAY	GO_REGULATION_OF_SMOOTHENED_SIGNALING_PATHWAY		62	0.218058	0.930636	0.6171	1	1	6356	tags=37%, list=28%, signal=51%
GO_NEGATIVE_REGULATION_OF_OSSIFICATION	GO_NEGATIVE_REGULATION_OF_OSSIFICATION		68	0.210618	0.930034	0.608511	1	1	4300	tags=26%, list=19%, signal=33%
GO_DOPAMINE_RECEPTOR_SIGNALING_PATHWAY	GO_DOPAMINE_RECEPTOR_SIGNALING_PATHWAY		30	0.251126	0.928442	0.579861	1	1	6612	tags=47%, list=29%, signal=66%
GO_REGULATION_OF_TRANSCRIPTION_FROM_RNA_POLYMERASE_I_PROMOTER	GO_REGULATION_OF_TRANSCRIPTION_FROM_RNA_POLYMERASE_I_PROMOTER		23	0.271631	0.92742	0.55848	1	1	5025	tags=30%, list=22%, signal=39%
GO_REGULATION_OF_HAIR_FOLLICLE_DEVELOPMENT	GO_REGULATION_OF_HAIR_FOLLICLE_DEVELOPMENT		15	0.313091	0.924027	0.550432	1	1	3328	tags=27%, list=15%, signal=31%
GO_CELLULAR_RESPONSE_TO_ALKALOID	GO_CELLULAR_RESPONSE_TO_ALKALOID		34	0.251488	0.923486	0.591065	1	1	2111	tags=18%, list=9%, signal=19%
GO_ATRIAL_SEPTUM_DEVELOPMENT	GO_ATRIAL_SEPTUM_DEVELOPMENT		18	0.292574	0.922459	0.574405	1	1	4285	tags=39%, list=19%, signal=48%
GO_REGULATION_OF_ERYTHROCYTE_DIFFERENTIATION	GO_REGULATION_OF_ERYTHROCYTE_DIFFERENTIATION		35	0.244293	0.922062	0.596825	1	1	2625	tags=20%, list=12%, signal=23%
GO_MAMMARY_GLAND_DUCT_MORPHOGENESIS	GO_MAMMARY_GLAND_DUCT_MORPHOGENESIS		28	0.261544	0.921343	0.567976	1	1	1279	tags=14%, list=6%, signal=15%
GO_NEGATIVE_REGULATION_OF_MYELOID_LEUKOCYTE_DIFFERENTIATION	GO_NEGATIVE_REGULATION_OF_MYELOID_LEUKOCYTE_DIFFERENTIATION		44	0.232458	0.919945	0.6121	1	1	2181	tags=16%, list=10%, signal=18%
GO_POSITIVE_REGULATION_OF_PROTEIN_EXPORT_FROM_NUCLEUS	GO_POSITIVE_REGULATION_OF_PROTEIN_EXPORT_FROM_NUCLEUS		19	0.290543	0.919613	0.575198	1	1	2130	tags=21%, list=9%, signal=23%
GO_REGULATION_OF_CHROMATIN_BINDING	GO_REGULATION_OF_CHROMATIN_BINDING		17	0.299488	0.918372	0.57478	1	1	2919	tags=24%, list=13%, signal=27%
GO_CAMP_BIOSYNTHETIC_PROCESS	GO_CAMP_BIOSYNTHETIC_PROCESS		17	0.301405	0.917549	0.539326	1	1	4196	tags=41%, list=19%, signal=51%
GO_REGULATION_OF_TRIGLYCERIDE_BIOSYNTHETIC_PROCESS	GO_REGULATION_OF_TRIGLYCERIDE_BIOSYNTHETIC_PROCESS		17	0.283415	0.916167	0.585916	1	1	3106	tags=24%, list=14%, signal=27%
GO_CELL_DIVISION	GO_CELL_DIVISION		431	0.16045	0.914205	0.872727	1	1	4136	tags=20%, list=18%, signal=24%
GO_EXTRINSIC_APOPTOTIC_SIGNALING_PATHWAY_VIA_DEATH_DOMAIN_RECEPTORS	GO_EXTRINSIC_APOPTOTIC_SIGNALING_PATHWAY_VIA_DEATH_DOMAIN_RECEPTORS		39	0.240908	0.911159	0.60274	1	1	1504	tags=15%, list=7%, signal=16%
GO_B_CELL_ACTIVATION_INVOLVED_IN_IMMUNE_RESPONSE	GO_B_CELL_ACTIVATION_INVOLVED_IN_IMMUNE_RESPONSE		35	0.2406	0.909675	0.601974	1	1	4952	tags=34%, list=22%, signal=44%
GO_DNA_DEPENDENT_DNA_REPLICATION_MAINTENANCE_OF_FIDELITY	GO_DNA_DEPENDENT_DNA_REPLICATION_MAINTENANCE_OF_FIDELITY		22	0.269323	0.909606	0.620178	1	1	66	tags=5%, list=0%, signal=5%
GO_RELEASE_OF_CYTOCHROME_C_FROM_MITOCHONDRIA	GO_RELEASE_OF_CYTOCHROME_C_FROM_MITOCHONDRIA		21	0.27861	0.908348	0.573529	1	1	4300	tags=29%, list=19%, signal=35%
GO_PLATELET_DERIVED_GROWTH_FACTOR_RECEPTOR_SIGNALING_PATHWAY	GO_PLATELET_DERIVED_GROWTH_FACTOR_RECEPTOR_SIGNALING_PATHWAY		34	0.243996	0.90666	0.612245	1	1	4064	tags=32%, list=18%, signal=39%
GO_EAR_DEVELOPMENT	GO_EAR_DEVELOPMENT		194	0.173241	0.905895	0.858156	1	1	3819	tags=20%, list=17%, signal=24%
GO_NUCLEAR_ENVELOPE_ORGANIZATION	GO_NUCLEAR_ENVELOPE_ORGANIZATION		79	0.202089	0.905489	0.686099	1	1	3443	tags=18%, list=15%, signal=21%
GO_NEGATIVE_REGULATION_OF_RETINOIC_ACID_RECEPTOR_SIGNALING_PATHWAY	GO_NEGATIVE_REGULATION_OF_RETINOIC_ACID_RECEPTOR_SIGNALING_PATHWAY		24	0.26122	0.904636	0.61859	1	1	4716	tags=29%, list=21%, signal=37%
GO_KETONE_BIOSYNTHETIC_PROCESS	GO_KETONE_BIOSYNTHETIC_PROCESS		24	0.260645	0.904149	0.610951	1	1	5422	tags=38%, list=24%, signal=49%
GO_CYTOKINESIS	GO_CYTOKINESIS		78	0.201117	0.903356	0.698276	1	1	4041	tags=22%, list=18%, signal=26%
GO_MALE_GAMETE_GENERATION	GO_MALE_GAMETE_GENERATION		448	0.160252	0.903094	0.894737	1	1	3844	tags=21%, list=17%, signal=25%
GO_NEURON_MIGRATION	GO_NEURON_MIGRATION		108	0.188463	0.902995	0.722222	1	1	4328	tags=25%, list=19%, signal=31%
GO_HISTONE_H3_ACETYLATION	GO_HISTONE_H3_ACETYLATION		42	0.231961	0.902938	0.61324	1	1	2574	tags=14%, list=11%, signal=16%
GO_REGULATION_OF_EARLY_ENDOSOME_TO_LATE_ENDOSOME_TRANSPORT	GO_REGULATION_OF_EARLY_ENDOSOME_TO_LATE_ENDOSOME_TRANSPORT		16	0.298228	0.901703	0.575931	1	1	6654	tags=56%, list=29%, signal=80%
GO_NEGATIVE_REGULATION_OF_MITOTIC_CELL_CYCLE	GO_NEGATIVE_REGULATION_OF_MITOTIC_CELL_CYCLE		198	0.176787	0.900984	0.80303	1	1	4988	tags=28%, list=22%, signal=35%
GO_MESONEPHRIC_TUBULE_MORPHOGENESIS	GO_MESONEPHRIC_TUBULE_MORPHOGENESIS		53	0.221085	0.900317	0.684588	1	1	4328	tags=26%, list=19%, signal=33%
GO_PRODUCTION_OF_MOLECULAR_MEDIATOR_OF_IMMUNE_RESPONSE	GO_PRODUCTION_OF_MOLECULAR_MEDIATOR_OF_IMMUNE_RESPONSE		61	0.208999	0.900036	0.687259	1	1	1594	tags=13%, list=7%, signal=14%
GO_ORGANELLE_FISSION	GO_ORGANELLE_FISSION		471	0.158485	0.899316	0.885714	1	1	4810	tags=24%, list=21%, signal=29%
GO_POSITIVE_REGULATION_OF_MESENCHYMAL_CELL_PROLIFERATION	GO_POSITIVE_REGULATION_OF_MESENCHYMAL_CELL_PROLIFERATION		27	0.255322	0.89897	0.635542	1	1	2631	tags=19%, list=12%, signal=21%
GO_MAINTENANCE_OF_CELL_NUMBER	GO_MAINTENANCE_OF_CELL_NUMBER		131	0.181724	0.898958	0.770053	1	1	5529	tags=29%, list=24%, signal=38%
GO_EMBRYONIC_ORGAN_MORPHOGENESIS	GO_EMBRYONIC_ORGAN_MORPHOGENESIS		277	0.166319	0.897508	0.846154	1	1	4575	tags=23%, list=20%, signal=29%
GO_REGULATION_OF_HAIR_CYCLE	GO_REGULATION_OF_HAIR_CYCLE		22	0.274651	0.89645	0.622857	1	1	835	tags=14%, list=4%, signal=14%
GO_NAD_BIOSYNTHETIC_PROCESS	GO_NAD_BIOSYNTHETIC_PROCESS		15	0.295472	0.896229	0.612637	1	1	3541	tags=40%, list=16%, signal=47%
GO_REGULATION_OF_CHROMOSOME_SEGREGATION	GO_REGULATION_OF_CHROMOSOME_SEGREGATION		85	0.195891	0.89586	0.723214	1	1	4572	tags=31%, list=20%, signal=38%
GO_NEGATIVE_REGULATION_OF_I_KAPPAB_KINASE_NF_KAPPAB_SIGNALING	GO_NEGATIVE_REGULATION_OF_I_KAPPAB_KINASE_NF_KAPPAB_SIGNALING		51	0.218859	0.895425	0.666667	1	1	5522	tags=33%, list=24%, signal=44%
GO_MYOBLAST_DIFFERENTIATION	GO_MYOBLAST_DIFFERENTIATION		37	0.22913	0.894451	0.66113	1	1	2017	tags=16%, list=9%, signal=18%
GO_REGULATION_OF_FIBROBLAST_GROWTH_FACTOR_RECEPTOR_SIGNALING_PATHWAY	GO_REGULATION_OF_FIBROBLAST_GROWTH_FACTOR_RECEPTOR_SIGNALING_PATHWAY		25	0.256723	0.894271	0.609827	1	1	4328	tags=32%, list=19%, signal=40%
GO_FORELIMB_MORPHOGENESIS	GO_FORELIMB_MORPHOGENESIS		40	0.221855	0.89407	0.616667	1	1	5033	tags=33%, list=22%, signal=42%
GO_NCRNA_3_END_PROCESSING	GO_NCRNA_3_END_PROCESSING		21	0.26923	0.89374	0.589342	1	1	541	tags=10%, list=2%, signal=10%
GO_REGULATION_OF_CELL_DIVISION	GO_REGULATION_OF_CELL_DIVISION		264	0.168373	0.893132	0.855422	1	1	4840	tags=26%, list=21%, signal=32%
GO_EPIDERMIS_MORPHOGENESIS	GO_EPIDERMIS_MORPHOGENESIS		29	0.2437	0.892899	0.653061	1	1	2862	tags=21%, list=13%, signal=24%
GO_DEOXYRIBONUCLEOTIDE_METABOLIC_PROCESS	GO_DEOXYRIBONUCLEOTIDE_METABOLIC_PROCESS		34	0.23467	0.891782	0.628399	1	1	2552	tags=15%, list=11%, signal=17%
GO_MIDDLE_EAR_MORPHOGENESIS	GO_MIDDLE_EAR_MORPHOGENESIS		20	0.278954	0.891585	0.603774	1	1	2811	tags=20%, list=12%, signal=23%
GO_PHOTORECEPTOR_CELL_MAINTENANCE	GO_PHOTORECEPTOR_CELL_MAINTENANCE		35	0.241419	0.891379	0.619377	1	1	1774	tags=17%, list=8%, signal=19%
GO_GLUCOSAMINE_CONTAINING_COMPOUND_METABOLIC_PROCESS	GO_GLUCOSAMINE_CONTAINING_COMPOUND_METABOLIC_PROCESS		26	0.251097	0.889621	0.607029	1	1	3277	tags=23%, list=15%, signal=27%
GO_CALCIUM_ION_IMPORT_INTO_CYTOSOL	GO_CALCIUM_ION_IMPORT_INTO_CYTOSOL		42	0.224385	0.888786	0.658182	1	1	4125	tags=26%, list=18%, signal=32%
GO_RESPONSE_TO_THYROID_HORMONE	GO_RESPONSE_TO_THYROID_HORMONE		22	0.269395	0.888572	0.602817	1	1	1508	tags=18%, list=7%, signal=19%
GO_NOSE_DEVELOPMENT	GO_NOSE_DEVELOPMENT		15	0.297378	0.888038	0.614085	1	1	1373	tags=13%, list=6%, signal=14%
GO_XENOPHAGY	GO_XENOPHAGY		101	0.187035	0.886093	0.754717	1	1	4831	tags=28%, list=21%, signal=35%
GO_NUCLEOBASE_BIOSYNTHETIC_PROCESS	GO_NUCLEOBASE_BIOSYNTHETIC_PROCESS		18	0.27599	0.885285	0.650746	1	1	2552	tags=17%, list=11%, signal=19%
GO_PHOSPHATE_ION_TRANSPORT	GO_PHOSPHATE_ION_TRANSPORT		18	0.277069	0.881018	0.635838	1	1	2265	tags=22%, list=10%, signal=25%
GO_METANEPHROS_DEVELOPMENT	GO_METANEPHROS_DEVELOPMENT		81	0.196304	0.880899	0.761261	1	1	5153	tags=32%, list=23%, signal=41%
GO_POSITIVE_REGULATION_OF_INTERLEUKIN_1_BETA_PRODUCTION	GO_POSITIVE_REGULATION_OF_INTERLEUKIN_1_BETA_PRODUCTION		29	0.251072	0.879445	0.687898	1	1	5614	tags=41%, list=25%, signal=55%
GO_HISTONE_H2A_UBIQUITINATION	GO_HISTONE_H2A_UBIQUITINATION		16	0.283766	0.878698	0.609827	1	1	4952	tags=38%, list=22%, signal=48%
GO_REGULATION_OF_MESENCHYMAL_CELL_PROLIFERATION	GO_REGULATION_OF_MESENCHYMAL_CELL_PROLIFERATION		34	0.232154	0.878302	0.69084	1	1	3921	tags=21%, list=17%, signal=25%
GO_ERROR_FREE_TRANSLESION_SYNTHESIS	GO_ERROR_FREE_TRANSLESION_SYNTHESIS		19	0.276093	0.877932	0.630631	1	1	7484	tags=42%, list=33%, signal=63%
GO_POSITIVE_REGULATION_OF_MACROPHAGE_DERIVED_FOAM_CELL_DIFFERENTIATION	GO_POSITIVE_REGULATION_OF_MACROPHAGE_DERIVED_FOAM_CELL_DIFFERENTIATION		15	0.297673	0.877588	0.618644	1	1	19	tags=7%, list=0%, signal=7%
GO_POSITIVE_REGULATION_OF_PEPTIDASE_ACTIVITY	GO_POSITIVE_REGULATION_OF_PEPTIDASE_ACTIVITY		152	0.175813	0.87563	0.809859	1	1	3405	tags=18%, list=15%, signal=22%
GO_SOMATIC_RECOMBINATION_OF_IMMUNOGLOBULIN_GENE_SEGMENTS	GO_SOMATIC_RECOMBINATION_OF_IMMUNOGLOBULIN_GENE_SEGMENTS		21	0.2677	0.873777	0.663743	1	1	1594	tags=19%, list=7%, signal=20%
GO_REGULATION_OF_T_HELPER_1_TYPE_IMMUNE_RESPONSE	GO_REGULATION_OF_T_HELPER_1_TYPE_IMMUNE_RESPONSE		22	0.260335	0.873183	0.648562	1	1	2605	tags=23%, list=12%, signal=26%
GO_POSITIVE_REGULATION_OF_RESPONSE_TO_BIOTIC_STIMULUS	GO_POSITIVE_REGULATION_OF_RESPONSE_TO_BIOTIC_STIMULUS		40	0.225266	0.873093	0.715867	1	1	3593	tags=23%, list=16%, signal=27%
GO_NOTOCHORD_DEVELOPMENT	GO_NOTOCHORD_DEVELOPMENT		18	0.280337	0.872939	0.64507	1	1	3701	tags=33%, list=16%, signal=40%
GO_NEURON_PROJECTION_REGENERATION	GO_NEURON_PROJECTION_REGENERATION		32	0.238418	0.872881	0.650641	1	1	4340	tags=38%, list=19%, signal=46%
GO_CHROMOSOME_CONDENSATION	GO_CHROMOSOME_CONDENSATION		31	0.237398	0.871406	0.673835	1	1	4136	tags=23%, list=18%, signal=28%
GO_CELLULAR_RESPONSE_TO_PH	GO_CELLULAR_RESPONSE_TO_PH		19	0.273703	0.87085	0.625387	1	1	4539	tags=37%, list=20%, signal=46%
GO_REGULATION_OF_SYNAPTIC_PLASTICITY	GO_REGULATION_OF_SYNAPTIC_PLASTICITY		140	0.178401	0.869673	0.867924	1	1	4951	tags=30%, list=22%, signal=38%
GO_NEGATIVE_REGULATION_OF_T_CELL_RECEPTOR_SIGNALING_PATHWAY	GO_NEGATIVE_REGULATION_OF_T_CELL_RECEPTOR_SIGNALING_PATHWAY		16	0.282169	0.869473	0.66759	1	1	4675	tags=44%, list=21%, signal=55%
GO_METANEPHRIC_EPITHELIUM_DEVELOPMENT	GO_METANEPHRIC_EPITHELIUM_DEVELOPMENT		20	0.261095	0.86873	0.668524	1	1	3320	tags=25%, list=15%, signal=29%
GO_REGULATION_OF_LONG_TERM_NEURONAL_SYNAPTIC_PLASTICITY	GO_REGULATION_OF_LONG_TERM_NEURONAL_SYNAPTIC_PLASTICITY		24	0.255487	0.868092	0.681957	1	1	4869	tags=33%, list=22%, signal=42%
GO_SOMATIC_DIVERSIFICATION_OF_IMMUNOGLOBULINS	GO_SOMATIC_DIVERSIFICATION_OF_IMMUNOGLOBULINS		27	0.248662	0.866905	0.719063	1	1	1594	tags=19%, list=7%, signal=20%
GO_VENTRAL_SPINAL_CORD_DEVELOPMENT	GO_VENTRAL_SPINAL_CORD_DEVELOPMENT		46	0.217357	0.864587	0.692607	1	1	4285	tags=28%, list=19%, signal=35%
GO_REGULATION_OF_WNT_SIGNALING_PATHWAY	GO_REGULATION_OF_WNT_SIGNALING_PATHWAY		307	0.158842	0.86457	0.950617	1	1	2863	tags=15%, list=13%, signal=17%
GO_POSITIVE_REGULATION_OF_DNA_METABOLIC_PROCESS	GO_POSITIVE_REGULATION_OF_DNA_METABOLIC_PROCESS		179	0.167937	0.863759	0.901515	1	1	2861	tags=17%, list=13%, signal=19%
GO_POSITIVE_REGULATION_OF_PROTEIN_MATURATION	GO_POSITIVE_REGULATION_OF_PROTEIN_MATURATION		18	0.278939	0.863286	0.655689	1	1	3806	tags=28%, list=17%, signal=33%
GO_REGULATION_OF_EPITHELIAL_CELL_DIFFERENTIATION_INVOLVED_IN_KIDNEY_DEVELOPMENT	GO_REGULATION_OF_EPITHELIAL_CELL_DIFFERENTIATION_INVOLVED_IN_KIDNEY_DEVELOPMENT		15	0.285598	0.862066	0.641176	1	1	4328	tags=33%, list=19%, signal=41%
GO_REGULATION_OF_PROTEIN_HOMOOLIGOMERIZATION	GO_REGULATION_OF_PROTEIN_HOMOOLIGOMERIZATION		16	0.283208	0.861606	0.662921	1	1	2805	tags=25%, list=12%, signal=29%
GO_PROTEIN_LIPID_COMPLEX_ASSEMBLY	GO_PROTEIN_LIPID_COMPLEX_ASSEMBLY		21	0.267863	0.861196	0.675	1	1	3184	tags=29%, list=14%, signal=33%
GO_MONOVALENT_INORGANIC_ANION_HOMEOSTASIS	GO_MONOVALENT_INORGANIC_ANION_HOMEOSTASIS		19	0.273821	0.860232	0.667622	1	1	1201	tags=16%, list=5%, signal=17%
GO_REGULATION_OF_PROTEIN_EXPORT_FROM_NUCLEUS	GO_REGULATION_OF_PROTEIN_EXPORT_FROM_NUCLEUS		33	0.233249	0.858341	0.673981	1	1	2433	tags=18%, list=11%, signal=20%
GO_NEGATIVE_REGULATION_OF_PROTEIN_COMPLEX_DISASSEMBLY	GO_NEGATIVE_REGULATION_OF_PROTEIN_COMPLEX_DISASSEMBLY		168	0.167497	0.855275	0.885135	1	1	2323	tags=13%, list=10%, signal=14%
GO_NEGATIVE_REGULATION_OF_HOMEOSTATIC_PROCESS	GO_NEGATIVE_REGULATION_OF_HOMEOSTATIC_PROCESS		124	0.173965	0.853791	0.836066	1	1	2905	tags=16%, list=13%, signal=18%
GO_REGULATION_OF_NON_CANONICAL_WNT_SIGNALING_PATHWAY	GO_REGULATION_OF_NON_CANONICAL_WNT_SIGNALING_PATHWAY		19	0.272378	0.851912	0.685015	1	1	2799	tags=26%, list=12%, signal=30%
GO_CARBOHYDRATE_PHOSPHORYLATION	GO_CARBOHYDRATE_PHOSPHORYLATION		22	0.257267	0.849789	0.666667	1	1	1620	tags=18%, list=7%, signal=20%
GO_INNERVATION	GO_INNERVATION		22	0.250897	0.8496	0.69637	1	1	2391	tags=23%, list=11%, signal=25%
GO_SPINDLE_ASSEMBLY	GO_SPINDLE_ASSEMBLY		68	0.195066	0.848761	0.757937	1	1	2305	tags=13%, list=10%, signal=15%
GO_BLASTOCYST_DEVELOPMENT	GO_BLASTOCYST_DEVELOPMENT		61	0.201351	0.848716	0.738589	1	1	4339	tags=21%, list=19%, signal=26%
GO_NUCLEOTIDE_EXCISION_REPAIR_DNA_INCISION	GO_NUCLEOTIDE_EXCISION_REPAIR_DNA_INCISION		37	0.224702	0.846705	0.744755	1	1	2284	tags=14%, list=10%, signal=15%
GO_CYTOSKELETON_DEPENDENT_CYTOKINESIS	GO_CYTOSKELETON_DEPENDENT_CYTOKINESIS		38	0.221668	0.846575	0.783582	1	1	4810	tags=29%, list=21%, signal=37%
GO_ORGAN_REGENERATION	GO_ORGAN_REGENERATION		81	0.191758	0.84595	0.802817	1	1	3222	tags=17%, list=14%, signal=20%
GO_THYROID_GLAND_DEVELOPMENT	GO_THYROID_GLAND_DEVELOPMENT		25	0.243977	0.845714	0.699681	1	1	1904	tags=16%, list=8%, signal=17%
GO_REGULATION_OF_INTERLEUKIN_1_BETA_PRODUCTION	GO_REGULATION_OF_INTERLEUKIN_1_BETA_PRODUCTION		46	0.21275	0.843896	0.781022	1	1	5742	tags=37%, list=25%, signal=49%
GO_INDOLE_CONTAINING_COMPOUND_METABOLIC_PROCESS	GO_INDOLE_CONTAINING_COMPOUND_METABOLIC_PROCESS		26	0.24188	0.843615	0.703488	1	1	5334	tags=42%, list=24%, signal=55%
GO_NEGATIVE_REGULATION_OF_OSTEOCLAST_DIFFERENTIATION	GO_NEGATIVE_REGULATION_OF_OSTEOCLAST_DIFFERENTIATION		25	0.236823	0.838675	0.748485	1	1	4469	tags=24%, list=20%, signal=30%
GO_REGULATION_OF_LEUKOCYTE_MEDIATED_CYTOTOXICITY	GO_REGULATION_OF_LEUKOCYTE_MEDIATED_CYTOTOXICITY		52	0.209823	0.838055	0.777778	1	1	3588	tags=21%, list=16%, signal=25%
GO_LEARNING	GO_LEARNING		131	0.170526	0.837293	0.856322	1	1	5004	tags=27%, list=22%, signal=35%
GO_CYTOSOLIC_CALCIUM_ION_TRANSPORT	GO_CYTOSOLIC_CALCIUM_ION_TRANSPORT		53	0.20224	0.834846	0.795367	1	1	3684	tags=25%, list=16%, signal=29%
GO_NEGATIVE_REGULATION_OF_VIRAL_PROCESS	GO_NEGATIVE_REGULATION_OF_VIRAL_PROCESS		88	0.183047	0.8345	0.866029	1	1	4578	tags=28%, list=20%, signal=35%
GO_REGULATION_OF_CANONICAL_WNT_SIGNALING_PATHWAY	GO_REGULATION_OF_CANONICAL_WNT_SIGNALING_PATHWAY		235	0.158136	0.833704	0.950413	1	1	2863	tags=15%, list=13%, signal=17%
GO_RETINA_MORPHOGENESIS_IN_CAMERA_TYPE_EYE	GO_RETINA_MORPHOGENESIS_IN_CAMERA_TYPE_EYE		45	0.206647	0.833511	0.761029	1	1	4482	tags=27%, list=20%, signal=33%
GO_HISTONE_DEUBIQUITINATION	GO_HISTONE_DEUBIQUITINATION		21	0.247002	0.833008	0.739496	1	1	3745	tags=29%, list=17%, signal=34%
GO_EMBRYONIC_CAMERA_TYPE_EYE_DEVELOPMENT	GO_EMBRYONIC_CAMERA_TYPE_EYE_DEVELOPMENT		35	0.217984	0.83096	0.787162	1	1	6486	tags=49%, list=29%, signal=68%
GO_CHONDROCYTE_DEVELOPMENT	GO_CHONDROCYTE_DEVELOPMENT		21	0.25041	0.829562	0.737654	1	1	559	tags=10%, list=2%, signal=10%
GO_RESPONSE_TO_LEPTIN	GO_RESPONSE_TO_LEPTIN		20	0.252906	0.828512	0.703264	1	1	6373	tags=45%, list=28%, signal=63%
GO_KIDNEY_EPITHELIUM_DEVELOPMENT	GO_KIDNEY_EPITHELIUM_DEVELOPMENT		125	0.172019	0.828333	0.907104	1	1	3510	tags=19%, list=16%, signal=23%
GO_REVERSE_CHOLESTEROL_TRANSPORT	GO_REVERSE_CHOLESTEROL_TRANSPORT		17	0.262924	0.828224	0.723032	1	1	3184	tags=18%, list=14%, signal=21%
GO_REGULATION_OF_TYROSINE_PHOSPHORYLATION_OF_STAT1_PROTEIN	GO_REGULATION_OF_TYROSINE_PHOSPHORYLATION_OF_STAT1_PROTEIN		16	0.272467	0.827774	0.717262	1	1	1989	tags=25%, list=9%, signal=27%
GO_NUCLEOTIDE_EXCISION_REPAIR_PREINCISION_COMPLEX_STABILIZATION	GO_NUCLEOTIDE_EXCISION_REPAIR_PREINCISION_COMPLEX_STABILIZATION		20	0.255265	0.827755	0.736842	1	1	1603	tags=15%, list=7%, signal=16%
GO_ZYMOGEN_ACTIVATION	GO_ZYMOGEN_ACTIVATION		110	0.174397	0.82754	0.918033	1	1	3328	tags=18%, list=15%, signal=21%
GO_EMBRYONIC_PATTERN_SPECIFICATION	GO_EMBRYONIC_PATTERN_SPECIFICATION		58	0.191719	0.827059	0.810078	1	1	5363	tags=34%, list=24%, signal=45%
GO_REGULATION_OF_DOPAMINE_SECRETION	GO_REGULATION_OF_DOPAMINE_SECRETION		22	0.249301	0.825785	0.708589	1	1	4672	tags=36%, list=21%, signal=46%
GO_CELLULAR_RESPONSE_TO_LEPTIN_STIMULUS	GO_CELLULAR_RESPONSE_TO_LEPTIN_STIMULUS		16	0.270444	0.82484	0.695906	1	1	5362	tags=38%, list=24%, signal=49%
GO_ACIDIC_AMINO_ACID_TRANSPORT	GO_ACIDIC_AMINO_ACID_TRANSPORT		21	0.251295	0.824546	0.695266	1	1	2043	tags=19%, list=9%, signal=21%
GO_SODIUM_INDEPENDENT_ORGANIC_ANION_TRANSPORT	GO_SODIUM_INDEPENDENT_ORGANIC_ANION_TRANSPORT		23	0.24549	0.824102	0.749196	1	1	2794	tags=22%, list=12%, signal=25%
GO_REGULATION_OF_RHO_PROTEIN_SIGNAL_TRANSDUCTION	GO_REGULATION_OF_RHO_PROTEIN_SIGNAL_TRANSDUCTION		102	0.173207	0.823931	0.826087	1	1	3052	tags=18%, list=14%, signal=20%
GO_MESONEPHROS_DEVELOPMENT	GO_MESONEPHROS_DEVELOPMENT		90	0.180959	0.823852	0.887755	1	1	2631	tags=16%, list=12%, signal=18%
GO_REGULATION_OF_NEUROBLAST_PROLIFERATION	GO_REGULATION_OF_NEUROBLAST_PROLIFERATION		28	0.229921	0.823728	0.735484	1	1	5254	tags=32%, list=23%, signal=42%
GO_POSITIVE_REGULATION_OF_ACTIN_CYTOSKELETON_REORGANIZATION	GO_POSITIVE_REGULATION_OF_ACTIN_CYTOSKELETON_REORGANIZATION		16	0.266221	0.822551	0.716463	1	1	1218	tags=19%, list=5%, signal=20%
GO_NEGATIVE_REGULATION_OF_SMOOTHENED_SIGNALING_PATHWAY	GO_NEGATIVE_REGULATION_OF_SMOOTHENED_SIGNALING_PATHWAY		25	0.236378	0.820983	0.767584	1	1	6356	tags=44%, list=28%, signal=61%
GO_POSITIVE_REGULATION_OF_TELOMERE_MAINTENANCE_VIA_TELOMERE_LENGTHENING	GO_POSITIVE_REGULATION_OF_TELOMERE_MAINTENANCE_VIA_TELOMERE_LENGTHENING		33	0.220486	0.820773	0.745875	1	1	5563	tags=33%, list=25%, signal=44%
GO_NEGATIVE_REGULATION_OF_INTRACELLULAR_STEROID_HORMONE_RECEPTOR_SIGNALING_PATHWAY	GO_NEGATIVE_REGULATION_OF_INTRACELLULAR_STEROID_HORMONE_RECEPTOR_SIGNALING_PATHWAY		30	0.224114	0.820277	0.781931	1	1	2186	tags=17%, list=10%, signal=18%
GO_ENDOCARDIAL_CUSHION_MORPHOGENESIS	GO_ENDOCARDIAL_CUSHION_MORPHOGENESIS		22	0.244106	0.819729	0.714715	1	1	5033	tags=41%, list=22%, signal=53%
GO_MITOTIC_NUCLEAR_DIVISION	GO_MITOTIC_NUCLEAR_DIVISION		344	0.148037	0.818837	0.986487	1	1	4802	tags=22%, list=21%, signal=28%
GO_AUTONOMIC_NERVOUS_SYSTEM_DEVELOPMENT	GO_AUTONOMIC_NERVOUS_SYSTEM_DEVELOPMENT		42	0.209898	0.818654	0.821306	1	1	3495	tags=24%, list=15%, signal=28%
GO_BLOOD_VESSEL_ENDOTHELIAL_CELL_MIGRATION	GO_BLOOD_VESSEL_ENDOTHELIAL_CELL_MIGRATION		24	0.237117	0.817591	0.735294	1	1	2017	tags=17%, list=9%, signal=18%
GO_SPECIFICATION_OF_SYMMETRY	GO_SPECIFICATION_OF_SYMMETRY		115	0.168745	0.816948	0.950739	1	1	5170	tags=27%, list=23%, signal=35%
GO_REGULATION_OF_SISTER_CHROMATID_SEGREGATION	GO_REGULATION_OF_SISTER_CHROMATID_SEGREGATION		67	0.188315	0.81557	0.832031	1	1	4258	tags=27%, list=19%, signal=33%
GO_REGULATION_OF_AMINO_ACID_TRANSPORT	GO_REGULATION_OF_AMINO_ACID_TRANSPORT		25	0.235959	0.815015	0.746224	1	1	2043	tags=16%, list=9%, signal=18%
GO_HEAD_MORPHOGENESIS	GO_HEAD_MORPHOGENESIS		35	0.219877	0.814862	0.761404	1	1	2506	tags=17%, list=11%, signal=19%
GO_POSITIVE_REGULATION_OF_INTERLEUKIN_1_SECRETION	GO_POSITIVE_REGULATION_OF_INTERLEUKIN_1_SECRETION		23	0.234582	0.814361	0.738872	1	1	6057	tags=43%, list=27%, signal=59%
GO_HISTONE_UBIQUITINATION	GO_HISTONE_UBIQUITINATION		34	0.217125	0.812387	0.766667	1	1	5103	tags=32%, list=23%, signal=42%
GO_NEGATIVE_REGULATION_OF_VIRAL_RELEASE_FROM_HOST_CELL	GO_NEGATIVE_REGULATION_OF_VIRAL_RELEASE_FROM_HOST_CELL		15	0.271025	0.811386	0.743017	1	1	5109	tags=47%, list=23%, signal=60%
GO_PIGMENT_GRANULE_ORGANIZATION	GO_PIGMENT_GRANULE_ORGANIZATION		23	0.240085	0.810639	0.782334	1	1	2864	tags=26%, list=13%, signal=30%
GO_HISTONE_H4_ACETYLATION	GO_HISTONE_H4_ACETYLATION		45	0.201369	0.81052	0.801418	1	1	4574	tags=22%, list=20%, signal=28%
GO_PYRIDINE_NUCLEOTIDE_BIOSYNTHETIC_PROCESS	GO_PYRIDINE_NUCLEOTIDE_BIOSYNTHETIC_PROCESS		17	0.256041	0.810357	0.733138	1	1	3541	tags=35%, list=16%, signal=42%
GO_POSITIVE_REGULATION_OF_ACTIN_NUCLEATION	GO_POSITIVE_REGULATION_OF_ACTIN_NUCLEATION		15	0.271314	0.809916	0.736842	1	1	4257	tags=27%, list=19%, signal=33%
GO_RESPONSE_TO_IRON_ION	GO_RESPONSE_TO_IRON_ION		35	0.21345	0.809728	0.788321	1	1	4330	tags=31%, list=19%, signal=39%
GO_POSITIVE_REGULATION_OF_TRANSLATIONAL_INITIATION	GO_POSITIVE_REGULATION_OF_TRANSLATIONAL_INITIATION		21	0.242562	0.809339	0.742947	1	1	4539	tags=33%, list=20%, signal=42%
GO_REGULATION_OF_DNA_METABOLIC_PROCESS	GO_REGULATION_OF_DNA_METABOLIC_PROCESS		330	0.150269	0.809021	0.986301	1	1	3668	tags=18%, list=16%, signal=21%
GO_CELLULAR_COMPONENT_ASSEMBLY_INVOLVED_IN_MORPHOGENESIS	GO_CELLULAR_COMPONENT_ASSEMBLY_INVOLVED_IN_MORPHOGENESIS		231	0.153148	0.808361	0.991228	1	1	4581	tags=23%, list=20%, signal=28%
GO_NEGATIVE_REGULATION_OF_INTERLEUKIN_2_PRODUCTION	GO_NEGATIVE_REGULATION_OF_INTERLEUKIN_2_PRODUCTION		16	0.261526	0.807599	0.754237	1	1	7305	tags=50%, list=32%, signal=74%
GO_CELLULAR_PROTEIN_COMPLEX_LOCALIZATION	GO_CELLULAR_PROTEIN_COMPLEX_LOCALIZATION		20	0.242155	0.806485	0.752907	1	1	1369	tags=15%, list=6%, signal=16%
GO_REGULATION_OF_RECEPTOR_RECYCLING	GO_REGULATION_OF_RECEPTOR_RECYCLING		19	0.25125	0.805388	0.752161	1	1	5124	tags=32%, list=23%, signal=41%
GO_NUCLEAR_ENVELOPE_REASSEMBLY	GO_NUCLEAR_ENVELOPE_REASSEMBLY		17	0.25802	0.803174	0.73607	1	1	16761	tags=100%, list=74%, signal=388%
GO_PYRIDINE_CONTAINING_COMPOUND_BIOSYNTHETIC_PROCESS	GO_PYRIDINE_CONTAINING_COMPOUND_BIOSYNTHETIC_PROCESS		21	0.246891	0.802242	0.770149	1	1	3541	tags=33%, list=16%, signal=39%
GO_REGULATION_OF_CELL_KILLING	GO_REGULATION_OF_CELL_KILLING		62	0.188138	0.802227	0.868085	1	1	3588	tags=21%, list=16%, signal=25%
GO_PEPTIDYL_TYROSINE_MODIFICATION	GO_PEPTIDYL_TYROSINE_MODIFICATION		184	0.156113	0.801792	0.970588	1	1	2803	tags=15%, list=12%, signal=17%
GO_NUCLEAR_TRANSCRIBED_MRNA_CATABOLIC_PROCESS_NONSENSE_MEDIATED_DECAY	GO_NUCLEAR_TRANSCRIBED_MRNA_CATABOLIC_PROCESS_NONSENSE_MEDIATED_DECAY		115	0.168294	0.800351	0.91579	1	1	17375	tags=98%, list=77%, signal=424%
GO_RIBOSOMAL_SMALL_SUBUNIT_ASSEMBLY	GO_RIBOSOMAL_SMALL_SUBUNIT_ASSEMBLY		17	0.255096	0.799645	0.72118	1	1	16827	tags=100%, list=75%, signal=392%
GO_NEGATIVE_REGULATION_OF_CELL_CYCLE_G1_S_PHASE_TRANSITION	GO_NEGATIVE_REGULATION_OF_CELL_CYCLE_G1_S_PHASE_TRANSITION		97	0.172953	0.799596	0.920792	1	1	5993	tags=36%, list=27%, signal=49%
GO_INTRACELLULAR_LIPID_TRANSPORT	GO_INTRACELLULAR_LIPID_TRANSPORT		20	0.240558	0.798714	0.749226	1	1	2559	tags=25%, list=11%, signal=28%
GO_REGULATION_OF_MYELOID_CELL_DIFFERENTIATION	GO_REGULATION_OF_MYELOID_CELL_DIFFERENTIATION		180	0.155319	0.798358	0.961783	1	1	3600	tags=18%, list=16%, signal=21%
GO_ISOPRENOID_BIOSYNTHETIC_PROCESS	GO_ISOPRENOID_BIOSYNTHETIC_PROCESS		25	0.230511	0.798132	0.798781	1	1	2472	tags=16%, list=11%, signal=18%
GO_REGULATION_OF_CYSTEINE_TYPE_ENDOPEPTIDASE_ACTIVITY_INVOLVED_IN_APOPTOTIC_SIGNALING_PATHWAY	GO_REGULATION_OF_CYSTEINE_TYPE_ENDOPEPTIDASE_ACTIVITY_INVOLVED_IN_APOPTOTIC_SIGNALING_PATHWAY		22	0.232112	0.797777	0.812883	1	1	3755	tags=27%, list=17%, signal=33%
GO_PROTEIN_LIPID_COMPLEX_SUBUNIT_ORGANIZATION	GO_PROTEIN_LIPID_COMPLEX_SUBUNIT_ORGANIZATION		36	0.206605	0.795326	0.816609	1	1	3184	tags=19%, list=14%, signal=23%
GO_REGULATION_OF_TELOMERE_MAINTENANCE_VIA_TELOMERE_LENGTHENING	GO_REGULATION_OF_TELOMERE_MAINTENANCE_VIA_TELOMERE_LENGTHENING		48	0.195258	0.794206	0.863636	1	1	2787	tags=17%, list=12%, signal=19%
GO_FORMATION_OF_TRANSLATION_PREINITIATION_COMPLEX	GO_FORMATION_OF_TRANSLATION_PREINITIATION_COMPLEX		19	0.245164	0.789919	0.77551	1	1	620	tags=11%, list=3%, signal=11%
GO_DEMETHYLATION	GO_DEMETHYLATION		54	0.19276	0.788998	0.852321	1	1	807	tags=9%, list=4%, signal=10%
GO_REGULATION_OF_PROTEIN_OLIGOMERIZATION	GO_REGULATION_OF_PROTEIN_OLIGOMERIZATION		35	0.211703	0.787325	0.860465	1	1	5133	tags=31%, list=23%, signal=41%
GO_REGULATION_OF_ADAPTIVE_IMMUNE_RESPONSE	GO_REGULATION_OF_ADAPTIVE_IMMUNE_RESPONSE		123	0.160295	0.786609	0.976048	1	1	3726	tags=18%, list=16%, signal=21%
GO_REGULATION_OF_STEROID_HORMONE_SECRETION	GO_REGULATION_OF_STEROID_HORMONE_SECRETION		20	0.236876	0.785886	0.770149	1	1	1511	tags=15%, list=7%, signal=16%
GO_REGULATION_OF_ICOSANOID_SECRETION	GO_REGULATION_OF_ICOSANOID_SECRETION		20	0.238413	0.785548	0.795796	1	1	3017	tags=20%, list=13%, signal=23%
GO_REGULATION_OF_DNA_BIOSYNTHETIC_PROCESS	GO_REGULATION_OF_DNA_BIOSYNTHETIC_PROCESS		90	0.172024	0.785079	0.952381	1	1	2787	tags=16%, list=12%, signal=18%
GO_REGULATION_OF_CORTICOSTEROID_HORMONE_SECRETION	GO_REGULATION_OF_CORTICOSTEROID_HORMONE_SECRETION		15	0.262207	0.784441	0.746439	1	1	6635	tags=47%, list=29%, signal=66%
GO_CELL_MIGRATION_INVOLVED_IN_SPROUTING_ANGIOGENESIS	GO_CELL_MIGRATION_INVOLVED_IN_SPROUTING_ANGIOGENESIS		15	0.263418	0.781892	0.791667	1	1	3043	tags=20%, list=13%, signal=23%
GO_CARBOHYDRATE_TRANSPORT	GO_CARBOHYDRATE_TRANSPORT		94	0.163851	0.781394	0.927184	1	1	3907	tags=20%, list=17%, signal=24%
GO_POSITIVE_REGULATION_OF_TELOMERASE_ACTIVITY	GO_POSITIVE_REGULATION_OF_TELOMERASE_ACTIVITY		28	0.21329	0.780928	0.834808	1	1	2260	tags=14%, list=10%, signal=16%
GO_NUCLEUS_ORGANIZATION	GO_NUCLEUS_ORGANIZATION		133	0.162101	0.780784	0.946429	1	1	3589	tags=17%, list=16%, signal=20%
GO_RESPONSE_TO_STEROL	GO_RESPONSE_TO_STEROL		24	0.224813	0.780324	0.831978	1	1	2905	tags=17%, list=13%, signal=19%
GO_CELL_FATE_COMMITMENT_INVOLVED_IN_FORMATION_OF_PRIMARY_GERM_LAYER	GO_CELL_FATE_COMMITMENT_INVOLVED_IN_FORMATION_OF_PRIMARY_GERM_LAYER		28	0.219132	0.779355	0.836478	1	1	3170	tags=21%, list=14%, signal=25%
GO_MALE_SEX_DIFFERENTIATION	GO_MALE_SEX_DIFFERENTIATION		147	0.154885	0.778623	0.964706	1	1	3299	tags=16%, list=15%, signal=18%
GO_NEURAL_RETINA_DEVELOPMENT	GO_NEURAL_RETINA_DEVELOPMENT		50	0.189236	0.777521	0.890151	1	1	4482	tags=24%, list=20%, signal=30%
GO_REGULATION_OF_HISTONE_METHYLATION	GO_REGULATION_OF_HISTONE_METHYLATION		54	0.184834	0.776505	0.900369	1	1	5580	tags=31%, list=25%, signal=42%
GO_REGULATION_OF_CHONDROCYTE_DIFFERENTIATION	GO_REGULATION_OF_CHONDROCYTE_DIFFERENTIATION		45	0.19484	0.775872	0.882759	1	1	4257	tags=24%, list=19%, signal=30%
GO_AXON_EXTENSION	GO_AXON_EXTENSION		36	0.204671	0.775516	0.845395	1	1	512	tags=6%, list=2%, signal=6%
GO_NEGATIVE_REGULATION_OF_CHROMOSOME_ORGANIZATION	GO_NEGATIVE_REGULATION_OF_CHROMOSOME_ORGANIZATION		96	0.168154	0.775442	0.941441	1	1	5365	tags=28%, list=24%, signal=37%
GO_REGULATION_OF_HISTONE_H3_K4_METHYLATION	GO_REGULATION_OF_HISTONE_H3_K4_METHYLATION		27	0.224063	0.775207	0.810726	1	1	4572	tags=30%, list=20%, signal=37%
GO_REGULATION_OF_RESPONSE_TO_FOOD	GO_REGULATION_OF_RESPONSE_TO_FOOD		19	0.234126	0.775084	0.804945	1	1	2155	tags=16%, list=10%, signal=17%
GO_POSITIVE_REGULATION_OF_RNA_SPLICING	GO_POSITIVE_REGULATION_OF_RNA_SPLICING		25	0.225774	0.773894	0.821752	1	1	3869	tags=20%, list=17%, signal=24%
GO_POSITIVE_REGULATION_OF_PEPTIDYL_THREONINE_PHOSPHORYLATION	GO_POSITIVE_REGULATION_OF_PEPTIDYL_THREONINE_PHOSPHORYLATION		25	0.226599	0.77201	0.823529	1	1	3511	tags=28%, list=16%, signal=33%
GO_REGULATION_OF_EXECUTION_PHASE_OF_APOPTOSIS	GO_REGULATION_OF_EXECUTION_PHASE_OF_APOPTOSIS		24	0.227414	0.771734	0.819718	1	1	3299	tags=21%, list=15%, signal=24%
GO_NEGATIVE_REGULATION_OF_DNA_METABOLIC_PROCESS	GO_NEGATIVE_REGULATION_OF_DNA_METABOLIC_PROCESS		108	0.160473	0.771258	0.952153	1	1	3473	tags=18%, list=15%, signal=21%
GO_LYMPHOCYTE_HOMEOSTASIS	GO_LYMPHOCYTE_HOMEOSTASIS		50	0.188092	0.76955	0.89916	1	1	4639	tags=22%, list=21%, signal=28%
GO_EMBRYONIC_DIGESTIVE_TRACT_MORPHOGENESIS	GO_EMBRYONIC_DIGESTIVE_TRACT_MORPHOGENESIS		17	0.248116	0.769462	0.794392	1	1	2167	tags=12%, list=10%, signal=13%
GO_REGULATION_OF_PEPTIDYL_THREONINE_PHOSPHORYLATION	GO_REGULATION_OF_PEPTIDYL_THREONINE_PHOSPHORYLATION		37	0.204439	0.767727	0.845118	1	1	3511	tags=22%, list=16%, signal=26%
GO_HINDBRAIN_MORPHOGENESIS	GO_HINDBRAIN_MORPHOGENESIS		40	0.196418	0.765842	0.887372	1	1	4295	tags=30%, list=19%, signal=37%
GO_REGULATION_OF_INTRACELLULAR_ESTROGEN_RECEPTOR_SIGNALING_PATHWAY	GO_REGULATION_OF_INTRACELLULAR_ESTROGEN_RECEPTOR_SIGNALING_PATHWAY		27	0.217598	0.764208	0.842444	1	1	4179	tags=30%, list=19%, signal=36%
GO_ENDOCRINE_PROCESS	GO_ENDOCRINE_PROCESS		44	0.190274	0.763896	0.902527	1	1	1975	tags=14%, list=9%, signal=15%
GO_HISTONE_H4_K16_ACETYLATION	GO_HISTONE_H4_K16_ACETYLATION		17	0.247522	0.761032	0.77591	1	1	3845	tags=24%, list=17%, signal=28%
GO_REGULATION_OF_STEROL_TRANSPORT	GO_REGULATION_OF_STEROL_TRANSPORT		37	0.196601	0.76027	0.877076	1	1	3184	tags=16%, list=14%, signal=19%
GO_REGULATION_OF_PROTEIN_AUTOPHOSPHORYLATION	GO_REGULATION_OF_PROTEIN_AUTOPHOSPHORYLATION		36	0.200611	0.759497	0.910891	1	1	3084	tags=25%, list=14%, signal=29%
GO_BRANCHING_INVOLVED_IN_URETERIC_BUD_MORPHOGENESIS	GO_BRANCHING_INVOLVED_IN_URETERIC_BUD_MORPHOGENESIS		44	0.189594	0.759249	0.883959	1	1	5016	tags=27%, list=22%, signal=35%
GO_RENAL_SYSTEM_VASCULATURE_DEVELOPMENT	GO_RENAL_SYSTEM_VASCULATURE_DEVELOPMENT		19	0.239069	0.758978	0.811798	1	1	1690	tags=16%, list=7%, signal=17%
GO_POSITIVE_REGULATION_OF_ADAPTIVE_IMMUNE_RESPONSE	GO_POSITIVE_REGULATION_OF_ADAPTIVE_IMMUNE_RESPONSE		73	0.172535	0.758874	0.904564	1	1	4796	tags=23%, list=21%, signal=29%
GO_AXIS_SPECIFICATION	GO_AXIS_SPECIFICATION		90	0.163067	0.758805	0.958904	1	1	4931	tags=24%, list=22%, signal=31%
GO_GANGLIOSIDE_METABOLIC_PROCESS	GO_GANGLIOSIDE_METABOLIC_PROCESS		26	0.221225	0.757844	0.821114	1	1	2561	tags=23%, list=11%, signal=26%
GO_NUCLEAR_TRANSCRIBED_MRNA_CATABOLIC_PROCESS_EXONUCLEOLYTIC	GO_NUCLEAR_TRANSCRIBED_MRNA_CATABOLIC_PROCESS_EXONUCLEOLYTIC		31	0.208737	0.755994	0.845238	1	1	176	tags=6%, list=1%, signal=6%
GO_POSITIVE_REGULATION_OF_SIGNAL_TRANSDUCTION_BY_P53_CLASS_MEDIATOR	GO_POSITIVE_REGULATION_OF_SIGNAL_TRANSDUCTION_BY_P53_CLASS_MEDIATOR		17	0.251197	0.755697	0.797583	1	1	2082	tags=18%, list=9%, signal=19%
GO_CYTOKINE_PRODUCTION_INVOLVED_IN_IMMUNE_RESPONSE	GO_CYTOKINE_PRODUCTION_INVOLVED_IN_IMMUNE_RESPONSE		17	0.244661	0.754602	0.82153	1	1	94	tags=6%, list=0%, signal=6%
GO_NEGATIVE_REGULATION_OF_GLUCOSE_TRANSPORT	GO_NEGATIVE_REGULATION_OF_GLUCOSE_TRANSPORT		16	0.247572	0.754506	0.803234	1	1	4568	tags=31%, list=20%, signal=39%
GO_IMMUNOGLOBULIN_PRODUCTION_INVOLVED_IN_IMMUNOGLOBULIN_MEDIATED_IMMUNE_RESPONSE	GO_IMMUNOGLOBULIN_PRODUCTION_INVOLVED_IN_IMMUNOGLOBULIN_MEDIATED_IMMUNE_RESPONSE		24	0.221722	0.753625	0.867257	1	1	1594	tags=17%, list=7%, signal=18%
GO_INNER_EAR_RECEPTOR_STEREOCILIUM_ORGANIZATION	GO_INNER_EAR_RECEPTOR_STEREOCILIUM_ORGANIZATION		21	0.229909	0.750903	0.847761	1	1	5170	tags=38%, list=23%, signal=49%
GO_RESPONSE_TO_LITHIUM_ION	GO_RESPONSE_TO_LITHIUM_ION		27	0.208305	0.750357	0.880466	1	1	2792	tags=22%, list=12%, signal=25%
GO_REGULATION_OF_VIRAL_INDUCED_CYTOPLASMIC_PATTERN_RECOGNITION_RECEPTOR_SIGNALING_PATHWAY	GO_REGULATION_OF_VIRAL_INDUCED_CYTOPLASMIC_PATTERN_RECOGNITION_RECEPTOR_SIGNALING_PATHWAY		15	0.243997	0.748818	0.8125	1	1	17077	tags=100%, list=76%, signal=410%
GO_OLIGODENDROCYTE_DIFFERENTIATION	GO_OLIGODENDROCYTE_DIFFERENTIATION		60	0.176217	0.748515	0.915751	1	1	3011	tags=17%, list=13%, signal=19%
GO_COVALENT_CHROMATIN_MODIFICATION	GO_COVALENT_CHROMATIN_MODIFICATION		331	0.135123	0.748504	1	1	1	4601	tags=19%, list=20%, signal=24%
GO_DNA_METHYLATION_INVOLVED_IN_GAMETE_GENERATION	GO_DNA_METHYLATION_INVOLVED_IN_GAMETE_GENERATION		18	0.23682	0.742762	0.819572	1	1	3677	tags=28%, list=16%, signal=33%
GO_POSITIVE_REGULATION_OF_ADHERENS_JUNCTION_ORGANIZATION	GO_POSITIVE_REGULATION_OF_ADHERENS_JUNCTION_ORGANIZATION		21	0.224618	0.740905	0.859599	1	1	2659	tags=14%, list=12%, signal=16%
GO_REGULATION_OF_EPITHELIAL_CELL_DIFFERENTIATION	GO_REGULATION_OF_EPITHELIAL_CELL_DIFFERENTIATION		120	0.151184	0.738586	0.978836	1	1	4878	tags=24%, list=22%, signal=31%
GO_B_CELL_RECEPTOR_SIGNALING_PATHWAY	GO_B_CELL_RECEPTOR_SIGNALING_PATHWAY		38	0.190546	0.73826	0.903915	1	1	4300	tags=29%, list=19%, signal=36%
GO_REGULATION_OF_ORGAN_FORMATION	GO_REGULATION_OF_ORGAN_FORMATION		32	0.196365	0.732563	0.879365	1	1	1690	tags=16%, list=7%, signal=17%
GO_FATTY_ACID_DERIVATIVE_TRANSPORT	GO_FATTY_ACID_DERIVATIVE_TRANSPORT		20	0.219032	0.732414	0.850394	1	1	5643	tags=40%, list=25%, signal=53%
GO_NEGATIVE_REGULATION_OF_ANTIGEN_RECEPTOR_MEDIATED_SIGNALING_PATHWAY	GO_NEGATIVE_REGULATION_OF_ANTIGEN_RECEPTOR_MEDIATED_SIGNALING_PATHWAY		20	0.227415	0.732012	0.831884	1	1	4675	tags=35%, list=21%, signal=44%
GO_STRIATUM_DEVELOPMENT	GO_STRIATUM_DEVELOPMENT		16	0.239405	0.730771	0.820513	1	1	351	tags=6%, list=2%, signal=6%
GO_POTASSIUM_ION_HOMEOSTASIS	GO_POTASSIUM_ION_HOMEOSTASIS		18	0.228239	0.728742	0.841176	1	1	3761	tags=28%, list=17%, signal=33%
GO_FOREBRAIN_REGIONALIZATION	GO_FOREBRAIN_REGIONALIZATION		25	0.212123	0.728109	0.89881	1	1	1242	tags=12%, list=5%, signal=13%
GO_BLASTOCYST_FORMATION	GO_BLASTOCYST_FORMATION		30	0.201286	0.7279	0.863333	1	1	18044	tags=100%, list=80%, signal=497%
GO_REGULATION_OF_MACROPHAGE_DERIVED_FOAM_CELL_DIFFERENTIATION	GO_REGULATION_OF_MACROPHAGE_DERIVED_FOAM_CELL_DIFFERENTIATION		28	0.202482	0.727252	0.887417	1	1	19	tags=4%, list=0%, signal=4%
GO_REGULATION_OF_LYMPHOCYTE_MEDIATED_IMMUNITY	GO_REGULATION_OF_LYMPHOCYTE_MEDIATED_IMMUNITY		113	0.151748	0.725574	0.988701	1	1	4056	tags=20%, list=18%, signal=25%
GO_NEGATIVE_REGULATION_OF_LEUKOCYTE_MEDIATED_IMMUNITY	GO_NEGATIVE_REGULATION_OF_LEUKOCYTE_MEDIATED_IMMUNITY		47	0.181392	0.724499	0.923077	1	1	3919	tags=23%, list=17%, signal=28%
GO_ACYLGLYCEROL_HOMEOSTASIS	GO_ACYLGLYCEROL_HOMEOSTASIS		28	0.206454	0.722971	0.873188	1	1	4787	tags=32%, list=21%, signal=41%
GO_REGULATION_OF_STEM_CELL_PROLIFERATION	GO_REGULATION_OF_STEM_CELL_PROLIFERATION		88	0.160271	0.722969	0.983402	1	1	4730	tags=22%, list=21%, signal=27%
GO_NEGATIVE_REGULATION_OF_EPITHELIAL_TO_MESENCHYMAL_TRANSITION	GO_NEGATIVE_REGULATION_OF_EPITHELIAL_TO_MESENCHYMAL_TRANSITION		23	0.214817	0.718868	0.886628	1	1	4907	tags=35%, list=22%, signal=44%
GO_REGULATION_OF_DNA_REPLICATION	GO_REGULATION_OF_DNA_REPLICATION		157	0.143721	0.71527	0.993197	1	1	6337	tags=36%, list=28%, signal=49%
GO_CHONDROITIN_SULFATE_BIOSYNTHETIC_PROCESS	GO_CHONDROITIN_SULFATE_BIOSYNTHETIC_PROCESS		25	0.2095	0.714803	0.895775	1	1	4559	tags=28%, list=20%, signal=35%
GO_EMBRYONIC_SKELETAL_SYSTEM_MORPHOGENESIS	GO_EMBRYONIC_SKELETAL_SYSTEM_MORPHOGENESIS		93	0.154438	0.712756	0.985981	1	1	5363	tags=27%, list=24%, signal=35%
GO_RESPONSE_TO_AMMONIUM_ION	GO_RESPONSE_TO_AMMONIUM_ION		51	0.170987	0.708933	0.949821	1	1	6264	tags=35%, list=28%, signal=49%
GO_NEGATIVE_REGULATION_OF_LYMPHOCYTE_MEDIATED_IMMUNITY	GO_NEGATIVE_REGULATION_OF_LYMPHOCYTE_MEDIATED_IMMUNITY		36	0.184174	0.707681	0.894558	1	1	3919	tags=25%, list=17%, signal=30%
GO_PROTEIN_LOCALIZATION_TO_SYNAPSE	GO_PROTEIN_LOCALIZATION_TO_SYNAPSE		15	0.235539	0.701082	0.875661	1	1	4951	tags=40%, list=22%, signal=51%
GO_VENTRICULAR_SYSTEM_DEVELOPMENT	GO_VENTRICULAR_SYSTEM_DEVELOPMENT		25	0.202794	0.699992	0.923313	1	1	2960	tags=20%, list=13%, signal=23%
GO_EMBRYONIC_DIGIT_MORPHOGENESIS	GO_EMBRYONIC_DIGIT_MORPHOGENESIS		60	0.161536	0.696299	0.966387	1	1	5170	tags=28%, list=23%, signal=37%
GO_PROTEIN_TRIMERIZATION	GO_PROTEIN_TRIMERIZATION		39	0.178848	0.695942	0.940767	1	1	5554	tags=31%, list=25%, signal=41%
GO_NEGATIVE_REGULATION_OF_DENDRITE_DEVELOPMENT	GO_NEGATIVE_REGULATION_OF_DENDRITE_DEVELOPMENT		27	0.199167	0.693378	0.929448	1	1	4951	tags=37%, list=22%, signal=47%
GO_NEGATIVE_REGULATION_OF_MACROAUTOPHAGY	GO_NEGATIVE_REGULATION_OF_MACROAUTOPHAGY		22	0.210122	0.692713	0.927445	1	1	2711	tags=18%, list=12%, signal=21%
GO_EMBRYONIC_HEART_TUBE_MORPHOGENESIS	GO_EMBRYONIC_HEART_TUBE_MORPHOGENESIS		61	0.160199	0.690972	0.964844	1	1	5770	tags=31%, list=26%, signal=42%
GO_PLASMA_MEMBRANE_FUSION	GO_PLASMA_MEMBRANE_FUSION		25	0.20199	0.685638	0.934579	1	1	2393	tags=16%, list=11%, signal=18%
GO_MEMBRANE_DISASSEMBLY	GO_MEMBRANE_DISASSEMBLY		45	0.17109	0.683731	0.968198	1	1	4811	tags=22%, list=21%, signal=28%
GO_NEGATIVE_REGULATION_OF_ACTIN_FILAMENT_DEPOLYMERIZATION	GO_NEGATIVE_REGULATION_OF_ACTIN_FILAMENT_DEPOLYMERIZATION		35	0.184242	0.68355	0.917763	1	1	4664	tags=26%, list=21%, signal=32%
GO_POSITIVE_REGULATION_OF_T_CELL_MEDIATED_IMMUNITY	GO_POSITIVE_REGULATION_OF_T_CELL_MEDIATED_IMMUNITY		32	0.18429	0.682917	0.95899	1	1	6057	tags=41%, list=27%, signal=55%
GO_CHOLESTEROL_EFFLUX	GO_CHOLESTEROL_EFFLUX		26	0.193496	0.678211	0.952532	1	1	3184	tags=19%, list=14%, signal=22%
GO_CEREBELLAR_CORTEX_FORMATION	GO_CEREBELLAR_CORTEX_FORMATION		22	0.202227	0.678195	0.915663	1	1	4295	tags=32%, list=19%, signal=39%
GO_REGULATION_OF_NFAT_PROTEIN_IMPORT_INTO_NUCLEUS	GO_REGULATION_OF_NFAT_PROTEIN_IMPORT_INTO_NUCLEUS		16	0.219808	0.673903	0.913747	1	1	4620	tags=31%, list=20%, signal=39%
GO_REGULATION_OF_LONG_TERM_SYNAPTIC_POTENTIATION	GO_REGULATION_OF_LONG_TERM_SYNAPTIC_POTENTIATION		19	0.210377	0.672627	0.91989	1	1	6612	tags=47%, list=29%, signal=67%
GO_REGULATION_OF_VACUOLAR_TRANSPORT	GO_REGULATION_OF_VACUOLAR_TRANSPORT		29	0.180208	0.670231	0.961783	1	1	6654	tags=45%, list=29%, signal=63%
GO_ASTROCYTE_DIFFERENTIATION	GO_ASTROCYTE_DIFFERENTIATION		39	0.177612	0.669658	0.949821	1	1	5070	tags=28%, list=22%, signal=36%
GO_ANTERIOR_POSTERIOR_AXIS_SPECIFICATION	GO_ANTERIOR_POSTERIOR_AXIS_SPECIFICATION		48	0.167428	0.669011	0.960145	1	1	4931	tags=27%, list=22%, signal=35%
GO_DIGESTIVE_TRACT_MORPHOGENESIS	GO_DIGESTIVE_TRACT_MORPHOGENESIS		48	0.163941	0.665043	0.957447	1	1	4300	tags=19%, list=19%, signal=23%
GO_SIGNAL_TRANSDUCTION_INVOLVED_IN_REGULATION_OF_GENE_EXPRESSION	GO_SIGNAL_TRANSDUCTION_INVOLVED_IN_REGULATION_OF_GENE_EXPRESSION		18	0.211429	0.656745	0.932749	1	1	1683	tags=17%, list=7%, signal=18%
GO_RESPONSE_TO_VITAMIN_A	GO_RESPONSE_TO_VITAMIN_A		20	0.198229	0.652376	0.904615	1	1	3629	tags=20%, list=16%, signal=24%
GO_POSITIVE_REGULATION_OF_NEUROBLAST_PROLIFERATION	GO_POSITIVE_REGULATION_OF_NEUROBLAST_PROLIFERATION		21	0.198213	0.647678	0.929448	1	1	4104	tags=24%, list=18%, signal=29%
GO_SUBPALLIUM_DEVELOPMENT	GO_SUBPALLIUM_DEVELOPMENT		22	0.192324	0.645961	0.951299	1	1	351	tags=5%, list=2%, signal=5%
GO_REGULATION_OF_ARF_PROTEIN_SIGNAL_TRANSDUCTION	GO_REGULATION_OF_ARF_PROTEIN_SIGNAL_TRANSDUCTION		16	0.206569	0.644612	0.939891	1	1	2705	tags=19%, list=12%, signal=21%
GO_REFLEX	GO_REFLEX		20	0.196879	0.643644	0.933718	1	1	2108	tags=15%, list=9%, signal=17%
GO_POSITIVE_REGULATION_OF_EPITHELIAL_CELL_DIFFERENTIATION	GO_POSITIVE_REGULATION_OF_EPITHELIAL_CELL_DIFFERENTIATION		56	0.156206	0.643408	0.97619	1	1	5692	tags=30%, list=25%, signal=40%
GO_LIPID_TRANSLOCATION	GO_LIPID_TRANSLOCATION		21	0.196056	0.641673	0.936232	1	1	2513	tags=14%, list=11%, signal=16%
GO_LONG_TERM_SYNAPTIC_POTENTIATION	GO_LONG_TERM_SYNAPTIC_POTENTIATION		39	0.169169	0.640205	0.978102	1	1	5224	tags=31%, list=23%, signal=40%
GO_REGULATION_OF_BONE_DEVELOPMENT	GO_REGULATION_OF_BONE_DEVELOPMENT		17	0.210051	0.637946	0.930091	1	1	2181	tags=18%, list=10%, signal=20%
GO_ANATOMICAL_STRUCTURE_MATURATION	GO_ANATOMICAL_STRUCTURE_MATURATION		39	0.1625	0.631014	0.978947	1	1	5816	tags=33%, list=26%, signal=45%
GO_PROTEIN_ACETYLATION	GO_PROTEIN_ACETYLATION		117	0.13083	0.627946	1	1	1	2864	tags=11%, list=13%, signal=13%
GO_POSITIVE_REGULATION_OF_TOR_SIGNALING	GO_POSITIVE_REGULATION_OF_TOR_SIGNALING		26	0.17884	0.62652	0.961988	1	1	4056	tags=27%, list=18%, signal=33%
GO_BLASTODERM_SEGMENTATION	GO_BLASTODERM_SEGMENTATION		15	0.208575	0.625633	0.959569	1	1	6096	tags=53%, list=27%, signal=73%
GO_REGULATION_OF_TELOMERASE_RNA_LOCALIZATION_TO_CAJAL_BODY	GO_REGULATION_OF_TELOMERASE_RNA_LOCALIZATION_TO_CAJAL_BODY		15	0.209969	0.6187	0.938375	1	1	17845	tags=100%, list=79%, signal=476%
GO_MALE_GENITALIA_DEVELOPMENT	GO_MALE_GENITALIA_DEVELOPMENT		21	0.182391	0.618499	0.960606	1	1	1604	tags=10%, list=7%, signal=10%
GO_GENITALIA_DEVELOPMENT	GO_GENITALIA_DEVELOPMENT		42	0.154177	0.616877	0.992565	1	1	4568	tags=21%, list=20%, signal=27%
GO_NEGATIVE_REGULATION_OF_INNATE_IMMUNE_RESPONSE	GO_NEGATIVE_REGULATION_OF_INNATE_IMMUNE_RESPONSE		38	0.162193	0.616519	0.973154	1	1	3588	tags=18%, list=16%, signal=22%
GO_OLFACTORY_LOBE_DEVELOPMENT	GO_OLFACTORY_LOBE_DEVELOPMENT		36	0.162766	0.614192	0.977707	1	1	3510	tags=17%, list=16%, signal=20%
GO_POSITIVE_REGULATION_OF_HISTONE_METHYLATION	GO_POSITIVE_REGULATION_OF_HISTONE_METHYLATION		31	0.167747	0.612071	0.981308	1	1	2186	tags=13%, list=10%, signal=14%
GO_COFACTOR_CATABOLIC_PROCESS	GO_COFACTOR_CATABOLIC_PROCESS		18	0.19024	0.599633	0.965714	1	1	3135	tags=17%, list=14%, signal=19%
GO_WATER_TRANSPORT	GO_WATER_TRANSPORT		20	0.180988	0.59882	0.98503	1	1	18500	tags=100%, list=82%, signal=552%
GO_AMINO_ACID_BETAINE_METABOLIC_PROCESS	GO_AMINO_ACID_BETAINE_METABOLIC_PROCESS		18	0.187267	0.597745	0.961644	1	1	7092	tags=56%, list=31%, signal=81%
GO_REGULATION_OF_KERATINOCYTE_DIFFERENTIATION	GO_REGULATION_OF_KERATINOCYTE_DIFFERENTIATION		25	0.175	0.596232	0.984985	1	1	18636	tags=100%, list=83%, signal=571%
GO_LUNG_EPITHELIUM_DEVELOPMENT	GO_LUNG_EPITHELIUM_DEVELOPMENT		34	0.156028	0.592758	0.97931	1	1	3320	tags=15%, list=15%, signal=17%
GO_NUCLEOTIDE_EXCISION_REPAIR_DNA_GAP_FILLING	GO_NUCLEOTIDE_EXCISION_REPAIR_DNA_GAP_FILLING		24	0.173379	0.592083	0.979228	1	1	2284	tags=13%, list=10%, signal=14%
GO_NUCLEOTIDE_EXCISION_REPAIR_DNA_DUPLEX_UNWINDING	GO_NUCLEOTIDE_EXCISION_REPAIR_DNA_DUPLEX_UNWINDING		21	0.180553	0.590943	0.962617	1	1	18510	tags=100%, list=82%, signal=554%
GO_POSITIVE_REGULATION_OF_PROTEIN_OLIGOMERIZATION	GO_POSITIVE_REGULATION_OF_PROTEIN_OLIGOMERIZATION		22	0.17824	0.590636	0.975385	1	1	3299	tags=18%, list=15%, signal=21%
GO_NEGATIVE_REGULATION_OF_T_CELL_APOPTOTIC_PROCESS	GO_NEGATIVE_REGULATION_OF_T_CELL_APOPTOTIC_PROCESS		16	0.195398	0.588901	0.970326	1	1	2552	tags=19%, list=11%, signal=21%
GO_POSITIVE_REGULATION_OF_CELL_JUNCTION_ASSEMBLY	GO_POSITIVE_REGULATION_OF_CELL_JUNCTION_ASSEMBLY		24	0.173323	0.586997	0.975684	1	1	2659	tags=13%, list=12%, signal=14%
GO_EXCITATORY_POSTSYNAPTIC_POTENTIAL	GO_EXCITATORY_POSTSYNAPTIC_POTENTIAL		27	0.165955	0.586883	0.976431	1	1	2155	tags=11%, list=10%, signal=12%
GO_COENZYME_A_METABOLIC_PROCESS	GO_COENZYME_A_METABOLIC_PROCESS		17	0.19235	0.583653	0.97151	1	1	3135	tags=24%, list=14%, signal=27%
GO_NEGATIVE_REGULATION_OF_GLIAL_CELL_DIFFERENTIATION	GO_NEGATIVE_REGULATION_OF_GLIAL_CELL_DIFFERENTIATION		25	0.16532	0.581683	0.969697	1	1	1690	tags=8%, list=7%, signal=9%
GO_NEGATIVE_REGULATION_OF_GENE_SILENCING	GO_NEGATIVE_REGULATION_OF_GENE_SILENCING		19	0.18286	0.581478	0.951219	1	1	6929	tags=47%, list=31%, signal=68%
GO_TOR_SIGNALING	GO_TOR_SIGNALING		16	0.190179	0.579641	0.95942	1	1	4328	tags=25%, list=19%, signal=31%
GO_CELL_VOLUME_HOMEOSTASIS	GO_CELL_VOLUME_HOMEOSTASIS		28	0.159773	0.573138	0.983607	1	1	18980	tags=100%, list=84%, signal=626%
GO_SYNAPTONEMAL_COMPLEX_ORGANIZATION	GO_SYNAPTONEMAL_COMPLEX_ORGANIZATION		18	0.174192	0.564408	0.988304	1	1	18653	tags=100%, list=83%, signal=574%
GO_NEGATIVE_REGULATION_OF_ALPHA_BETA_T_CELL_DIFFERENTIATION	GO_NEGATIVE_REGULATION_OF_ALPHA_BETA_T_CELL_DIFFERENTIATION		15	0.191065	0.564139	0.967647	1	1	6768	tags=47%, list=30%, signal=67%
GO_POSITIVE_REGULATION_OF_MAST_CELL_ACTIVATION	GO_POSITIVE_REGULATION_OF_MAST_CELL_ACTIVATION		16	0.184503	0.561773	0.964392	1	1	6896	tags=50%, list=31%, signal=72%
GO_REGULATION_OF_OLIGODENDROCYTE_DIFFERENTIATION	GO_REGULATION_OF_OLIGODENDROCYTE_DIFFERENTIATION		29	0.152063	0.551848	0.988095	1	1	6858	tags=31%, list=30%, signal=45%
GO_TELOMERE_MAINTENANCE_VIA_TELOMERE_LENGTHENING	GO_TELOMERE_MAINTENANCE_VIA_TELOMERE_LENGTHENING		25	0.157317	0.53868	0.989967	1	1	5215	tags=32%, list=23%, signal=42%
GO_REGULATION_OF_PROTEIN_SUMOYLATION	GO_REGULATION_OF_PROTEIN_SUMOYLATION		20	0.165602	0.536781	0.975976	1	1	1498	tags=10%, list=7%, signal=11%
GO_NEGATIVE_REGULATION_OF_HISTONE_METHYLATION	GO_NEGATIVE_REGULATION_OF_HISTONE_METHYLATION		16	0.176714	0.535828	0.993569	1	1	5224	tags=25%, list=23%, signal=32%
GO_ORGANIC_CATION_TRANSPORT	GO_ORGANIC_CATION_TRANSPORT		20	0.161682	0.535202	0.988235	1	1	310	tags=5%, list=1%, signal=5%
GO_GLYCINE_METABOLIC_PROCESS	GO_GLYCINE_METABOLIC_PROCESS		17	0.171061	0.533218	0.977987	1	1	3678	tags=18%, list=16%, signal=21%
GO_PROTEIN_TARGETING_TO_LYSOSOME	GO_PROTEIN_TARGETING_TO_LYSOSOME		15	0.173793	0.527804	0.991501	1	1	2500	tags=13%, list=11%, signal=15%
GO_NEURONAL_STEM_CELL_POPULATION_MAINTENANCE	GO_NEURONAL_STEM_CELL_POPULATION_MAINTENANCE		19	0.1626	0.520242	0.974441	1	1	4924	tags=32%, list=22%, signal=40%
GO_NONMOTILE_PRIMARY_CILIUM_ASSEMBLY	GO_NONMOTILE_PRIMARY_CILIUM_ASSEMBLY		22	0.151398	0.506045	0.99115	1	1	19168	tags=100%, list=85%, signal=660%
GO_POSITIVE_REGULATION_OF_LEUKOCYTE_DEGRANULATION	GO_POSITIVE_REGULATION_OF_LEUKOCYTE_DEGRANULATION		18	0.151637	0.471699	0.994536	1	1	19162	tags=100%, list=85%, signal=659%
GO_POSITIVE_REGULATION_OF_HISTONE_H3_K4_METHYLATION	GO_POSITIVE_REGULATION_OF_HISTONE_H3_K4_METHYLATION		16	0.139084	0.425476	1	1	1	19445	tags=100%, list=86%, signal=719%
GO_CELLULAR_RESPONSE_TO_ZINC_ION	GO_CELLULAR_RESPONSE_TO_ZINC_ION		16	0.136755	0.42442	1	1	1	936	tags=6%, list=4%, signal=7%
GO_LEFT_RIGHT_PATTERN_FORMATION	GO_LEFT_RIGHT_PATTERN_FORMATION		20	0.129419	0.4202	1	0.999659	1	3708	tags=15%, list=16%, signal=18%

## Sheet: Custom DNA repair
NAME	GS<br> follow link to MSigDB	GS DETAILS	SIZE	ES	NES	NOM p-val	FDR q-val	FWER p-val	RANK AT MAX	LEADING EDGE
GO_DNA_DAMAGE_RESPONSE_SIGNAL_TRANSDUCTION_RESULTING_IN_TRANSCRIPTION	GO_DNA_DAMAGE_RESPONSE_SIGNAL_TRANSDUCTION_RESULTING_IN_TRANSCRIPTION	Details ...	15	0.627155	1.8488	0.00298507	0.0718421	0.027	2186	tags=33%, list=10%, signal=37%
GO_DNA_SYNTHESIS_INVOLVED_IN_DNA_REPAIR	GO_DNA_SYNTHESIS_INVOLVED_IN_DNA_REPAIR	Details ...	71	0.423502	1.84738	0	0.0369488	0.028	4556	tags=35%, list=20%, signal=44%
GO_G2_DNA_DAMAGE_CHECKPOINT	GO_G2_DNA_DAMAGE_CHECKPOINT	Details ...	31	0.46143	1.69062	0.00961539	0.0838999	0.097	3379	tags=35%, list=15%, signal=42%
GO_BALBOUS_SIGNATURE	GO_BALBOUS_SIGNATURE	Details ...	46	0.42161	1.66128	0.013289	0.0838385	0.127	2548	tags=30%, list=11%, signal=34%
GO_NEGATIVE_REGULATION_OF_DNA_RECOMBINATION	GO_NEGATIVE_REGULATION_OF_DNA_RECOMBINATION	Details ...	16	0.518194	1.59326	0.0361111	0.103979	0.19	6341	tags=50%, list=28%, signal=69%
GO_REGULATION_OF_DOUBLE_STRAND_BREAK_REPAIR_VIA_HOMOLOGOUS_RECOMBINATION	GO_REGULATION_OF_DOUBLE_STRAND_BREAK_REPAIR_VIA_HOMOLOGOUS_RECOMBINATION	Details ...	20	0.470577	1.53566	0.0304878	0.135814	0.283	5066	tags=45%, list=22%, signal=58%
GO_REGULATION_OF_TRANSCRIPTION_INVOLVED_IN_G1_S_TRANSITION_OF_MITOTIC_CELL_CYCLE	GO_REGULATION_OF_TRANSCRIPTION_INVOLVED_IN_G1_S_TRANSITION_OF_MITOTIC_CELL_CYCLE	Details ...	24	0.437013	1.4545	0.0384615	0.183867	0.407	4037	tags=33%, list=18%, signal=41%
GO_CELL_CYCLE_CHECKPOINT	GO_CELL_CYCLE_CHECKPOINT	Details ...	190	0.272122	1.42662	0	0.194955	0.466	4906	tags=31%, list=22%, signal=39%
GO_POSITIVE_REGULATION_OF_CELL_CYCLE_G1_S_PHASE_TRANSITION	GO_POSITIVE_REGULATION_OF_CELL_CYCLE_G1_S_PHASE_TRANSITION	Details ...	28	0.387696	1.39432	0.0935252	0.212477	0.539	2096	tags=21%, list=9%, signal=24%
GO_DNA_DAMAGE_RESPONSE_DETECTION_OF_DNA_DAMAGE	GO_DNA_DAMAGE_RESPONSE_DETECTION_OF_DNA_DAMAGE	Details ...	36	0.343563	1.31306	0.0905797	0.304357	0.708	2284	tags=19%, list=10%, signal=22%
GO_MITOTIC_DNA_INTEGRITY_CHECKPOINT	GO_MITOTIC_DNA_INTEGRITY_CHECKPOINT	Details ...	99	0.280616	1.29879	0.0502283	0.300999	0.744	4906	tags=32%, list=22%, signal=41%
GO_SIGNAL_TRANSDUCTION_IN_RESPONSE_TO_DNA_DAMAGE	GO_SIGNAL_TRANSDUCTION_IN_RESPONSE_TO_DNA_DAMAGE	Details ...	95	0.274136	1.27268	0.079602	0.32593	0.805	4179	tags=27%, list=19%, signal=33%
GO_DOUBLE_STRAND_BREAK_REPAIR	GO_DOUBLE_STRAND_BREAK_REPAIR	Details ...	152	0.240221	1.23024	0.0327869	0.389727	0.886	3668	tags=26%, list=16%, signal=30%
GO_POSITIVE_REGULATION_OF_DNA_REPAIR	GO_POSITIVE_REGULATION_OF_DNA_REPAIR	Details ...	37	0.319439	1.21001	0.158416	0.402232	0.917	4952	tags=35%, list=22%, signal=45%
GO_REGULATION_OF_DOUBLE_STRAND_BREAK_REPAIR	GO_REGULATION_OF_DOUBLE_STRAND_BREAK_REPAIR	Details ...	38	0.3169	1.20441	0.178808	0.388734	0.92	5191	tags=37%, list=23%, signal=48%
GO_REGULATION_OF_DNA_REPAIR	GO_REGULATION_OF_DNA_REPAIR	Details ...	74	0.266165	1.18841	0.123348	0.393214	0.929	5191	tags=35%, list=23%, signal=45%
GO_RECOMBINATIONAL_REPAIR	GO_RECOMBINATIONAL_REPAIR	Details ...	69	0.271199	1.18719	0.178723	0.37309	0.93	4640	tags=35%, list=21%, signal=44%
GO_REGULATION_OF_DNA_RECOMBINATION	GO_REGULATION_OF_DNA_RECOMBINATION	Details ...	58	0.283203	1.17744	0.192171	0.37116	0.94	3659	tags=24%, list=16%, signal=29%
GO_MITOTIC_CELL_CYCLE_CHECKPOINT	GO_MITOTIC_CELL_CYCLE_CHECKPOINT	Details ...	138	0.233717	1.15168	0.109677	0.40334	0.968	4906	tags=29%, list=22%, signal=37%
GO_CELL_CYCLE_G1_S_PHASE_TRANSITION	GO_CELL_CYCLE_G1_S_PHASE_TRANSITION	Details ...	103	0.243858	1.14954	0.190722	0.387029	0.969	4747	tags=26%, list=21%, signal=33%
GO_DNA_RECOMBINATION	GO_DNA_RECOMBINATION		195	0.223624	1.13949	0.115385	0.386197	0.972	4640	tags=28%, list=21%, signal=35%
GO_POSITIVE_REGULATION_OF_G1_S_TRANSITION_OF_MITOTIC_CELL_CYCLE	GO_POSITIVE_REGULATION_OF_G1_S_TRANSITION_OF_MITOTIC_CELL_CYCLE		23	0.341786	1.12895	0.262391	0.391421	0.976	3840	tags=26%, list=17%, signal=31%
GO_POSITIVE_REGULATION_OF_RESPONSE_TO_DNA_DAMAGE_STIMULUS	GO_POSITIVE_REGULATION_OF_RESPONSE_TO_DNA_DAMAGE_STIMULUS		63	0.250778	1.07886	0.321138	0.496144	0.993	4952	tags=32%, list=22%, signal=41%
GO_NEGATIVE_REGULATION_OF_CELL_CYCLE_G2_M_PHASE_TRANSITION	GO_NEGATIVE_REGULATION_OF_CELL_CYCLE_G2_M_PHASE_TRANSITION		25	0.311567	1.07124	0.360947	0.494518	0.994	3379	tags=32%, list=15%, signal=38%
GO_REGULATION_OF_CELL_CYCLE_G2_M_PHASE_TRANSITION	GO_REGULATION_OF_CELL_CYCLE_G2_M_PHASE_TRANSITION		57	0.249437	1.04819	0.363636	0.53446	0.998	3379	tags=25%, list=15%, signal=29%
GO_G1_DNA_DAMAGE_CHECKPOINT	GO_G1_DNA_DAMAGE_CHECKPOINT		72	0.234254	1.04602	0.327869	0.519354	0.998	5993	tags=39%, list=27%, signal=53%
GO_CELL_CYCLE_PHASE_TRANSITION	GO_CELL_CYCLE_PHASE_TRANSITION		241	0.190463	1.02078	0.414141	0.562373	0.999	4181	tags=22%, list=19%, signal=27%
GO_NEGATIVE_REGULATION_OF_CELL_CYCLE_PROCESS	GO_NEGATIVE_REGULATION_OF_CELL_CYCLE_PROCESS		212	0.189482	0.992886	0.491803	0.616001	0.999	5501	tags=31%, list=24%, signal=41%
GO_RECIPROCAL_DNA_RECOMBINATION	GO_RECIPROCAL_DNA_RECOMBINATION		37	0.258106	0.973582	0.483444	0.645434	1	3157	tags=24%, list=14%, signal=28%
GO_REGULATION_OF_CELL_CYCLE_G1_S_PHASE_TRANSITION	GO_REGULATION_OF_CELL_CYCLE_G1_S_PHASE_TRANSITION		144	0.194855	0.967175	0.586207	0.63927	1	6070	tags=36%, list=27%, signal=49%
GO_NEGATIVE_REGULATION_OF_CELL_CYCLE_PHASE_TRANSITION	GO_NEGATIVE_REGULATION_OF_CELL_CYCLE_PHASE_TRANSITION		145	0.194002	0.962629	0.565217	0.629196	1	4300	tags=24%, list=19%, signal=30%
GO_DNA_REPAIR	GO_DNA_REPAIR		459	0.170314	0.946616	0.716981	0.649227	1	4759	tags=24%, list=21%, signal=30%
GO_NEGATIVE_REGULATION_OF_MITOTIC_CELL_CYCLE	GO_NEGATIVE_REGULATION_OF_MITOTIC_CELL_CYCLE		198	0.176787	0.928244	0.710345	0.676691	1	4988	tags=28%, list=22%, signal=35%
GO_NUCLEOTIDE_EXCISION_REPAIR_DNA_INCISION	GO_NUCLEOTIDE_EXCISION_REPAIR_DNA_INCISION		37	0.224702	0.850314	0.731147	0.826948	1	2284	tags=14%, list=10%, signal=15%
GO_NEGATIVE_REGULATION_OF_CELL_CYCLE_G1_S_PHASE_TRANSITION	GO_NEGATIVE_REGULATION_OF_CELL_CYCLE_G1_S_PHASE_TRANSITION		97	0.172953	0.803915	0.938967	0.881195	1	5993	tags=36%, list=27%, signal=49%
GO_NUCLEOTIDE_EXCISION_REPAIR_DNA_GAP_FILLING	GO_NUCLEOTIDE_EXCISION_REPAIR_DNA_GAP_FILLING		24	0.173379	0.601499	0.986971	1	1	2284	tags=13%, list=10%, signal=14%
GO_NUCLEOTIDE_EXCISION_REPAIR_DNA_DUPLEX_UNWINDING	GO_NUCLEOTIDE_EXCISION_REPAIR_DNA_DUPLEX_UNWINDING		21	0.180553	0.586247	0.988338	0.986065	1	18510	tags=100%, list=82%, signal=554%
Signature of 46 genes involved in DNA repair [21]

## Sheet: BALBOUS signature
	Gene	Abbreviation	Radiosensitive (mRNA/mRNAGAPDH)	Radioresistant (mRNA/mRNAGAPDH)	pvalue
	APEX1	APEX nuclease (multifunctional DNA repair enzyme) 1	0.0389467	0.0248303	0.2222
	ATM	ataxia telangiectasia mutated	0.00479405	0.00299693	0.2222
	ATR	ataxia telangiectasia and Rad3 related	0.00580656	0.00273997	0.3095
	BRCA1	breast cancer 1, early onset	0.00467623	0.00207726	0.0952
	BRCA2	breast cancer 2, early onset	0.000630664	0.000285503	0.2222
	CHEK1	CHK1 checkpoint homolog (S. pombe)	0.0103799	0.00627134	0.3095
	CHEK2	CHK2 checkpoint homolog (S. pombe)	0.000721178	0.000411769	0.1508
	ERCC1	excision repair cross-complementing rodent repair deficiency, complementation group 1 (includes overlapping antisense sequence)	0.049758	0.0288489	0.0952
	ERCC2	excision repair cross-complementing rodent repair deficiency, complementation group 2	0.00639374	0.00480485	0.3095
	ERCC3	excision repair cross-complementing rodent repair deficiency, complementation group 3 (xeroderma pigmentosum group B complementing)	0.0100369	0.00628208	0.2222
	ERCC4	excision repair cross-complementing rodent repair deficiency, complementation group 4	0.00454072	0.00321613	0.4127
	ERCC5	excision repair cross-complementing rodent repair deficiency, complementation group 5	0.00492352	0.00269247	0.5317
	ERCC6	excision repair cross-complementing rodent repair deficiency, complementation group 6	0.000981027	0.000690609	0.2222
	ERCC8	excision repair cross-complementing rodent repair deficiency, complementation group 8	0.0060029	0.00360565	0.1508
	FANCA	Fanconi anemia, complementation group A	0.0028078	0.00111244	0.0952
	FANCD2	Fanconi anemia, complementation group D2	0.0142097	0.00696146	0,0317 (*)
	FEN1	flap structure-specific endonuclease 1	0.00589712	0.00403841	0.2222
	GADD45A	growth arrest and DNA-damage-inducible, alpha	0.0365792	0.0148347	0,0159 (*)
	GTF2H1	general transcription factor IIH, polypeptide 1, 62kDa	0.00411424	0.00242409	0.9444
	GTF2H3	general transcription factor IIH, polypeptide 3, 34kDa	0.00919719	0.00748195	0.5317
	LIG1	ligase I, DNA, ATP-dependent	0.00544016	0.00202907	0.0159 (*)
	LIG3	ligase III, DNA, ATP-dependent	0.00669764	0.00460449	0.1508
	LIG4	ligase IV, DNA, ATP-dependent	0.00262238	0.00128967	0.4127
	MRE11A	MRE11 meiotic recombination 11 homolog A (S. cerevisiae)	0.00653051	0.0033683	0.2222
	NBN	nibrin	0.00588015	0.005528	0.8016
	PARP1	poly (ADP-ribose) polymerase 1	0.0110116	0.00771473	0.4127
	PCNA	proliferating cell nuclear antigen	0.00173096	0.00122896	0.5317
	POLA1	polymerase (DNA directed), alpha 1, catalytic subunit	0.00405942	0.00264053	0.2222
	POLB	polymerase (DNA directed), beta	0.00119711	0.00089161	0.4127
	POLD1	polymerase (DNA directed), delta 1, catalytic subunit 125kDa	0.0038764	0.00160576	0.0556
	POLH	polymerase (DNA directed), eta	0.00461315	0.00325286	0.3095
	POLK	polymerase (DNA directed) kappa	0.00926439	0.00580138	0.3095
	PRKDC	protein kinase, DNA-activated, catalytic polypeptide	0.0121669	0.00637776	0,0317 (*)
	RAD17	RAD17 homolog (S. pombe)	0.00303384	0.00227787	0.6667
	RAD18	RAD18 homolog (S. cerevisiae)	0.00457353	0.00157115	0,0317 (*)
	RAD50	RAD50 homolog (S. cerevisiae)	0.00621606	0.00316504	0.2222
	RAD51	RAD51 homolog (S. cerevisiae)	0.00422179	0.00187495	0.0556
	RAD52	RAD52 homolog (S. cerevisiae)	0.00326653	0.00180881	0.4127
	RPA2	replication protein A2, 32kDa	0.00935454	0.00808751	0.4127
	TP53	tumor protein p53	0.0446493	0.0256614	0.1508
	XPA	xeroderma pigmentosum, complementation group A	0.00621893	0.00426604	0.5317
	XPC	xeroderma pigmentosum, complementation group C	0.00384035	0.00233674	0.0556
	XRCC1	X-ray repair complementing defective repair in Chinese hamster cells 1	0.0162756	0.0130959	0.4127
	XRCC4	X-ray repair complementing defective repair in Chinese hamster cells 4	0.00179821	0.000823501	0.2222
	XRCC5	X-ray repair complementing defective repair in Chinese hamster cells 5 (double-strand-break rejoining)	0.043167	0.0248923	0.2222
	XRCC6	X-ray repair complementing defective repair in Chinese hamster cells 6	0.0310888	0.0154098	0,0159 (*)
