# Supplementary material for: Cell Cycle Changes after Glioblastoma Stem Cell Irradiation: The Major Role of RAD51
Source: Int J Mol Sci. 2018 Oct 3;19(10):3018. doi: 10.3390/ijms19103018 (PMC6213228; doi:10.3390/ijms19103018)
Supplement: Supplementary file 1 [file ijms-19-03018-s001.zip › Suppl. files/Supplementary_table_S1.xlsx]

## Sheet: Feuil1
				Proneural	Neural	Classical	Mesenchymal
			GSC-1	0.46788	0.0708882	-0.0608105	-0.228717	Proneural
			GSC-2	0.206999	0.0188981	-0.144328	0.0695327	Proneural
			GSC-3	0.353442	-0.045838	0.0754743	-0.179117	Proneural
			GSC-9	0.198854	0.0759767	-0.223998	0.130764	Proneural
			GSC-10	-0.258376	0.0237022	0.196081	-0.0698836	Classical
			GSC-13	0.140947	0.0581161	0.173981	-0.0578752	Classical
			GSC-6	-0.207751	0.0161913	-0.0479005	0.358526	Mesenchymal
			GSC-5	0.0337513	0.0842705	-0.188559	0.192087	Mesenchymal
			GSC-14	-0.222482	0.0559541	0.0774445	0.265243	Mesenchymal
			GSC-11	-0.10664	0.0224962	-0.166535	0.334817	Mesenchymal
			TableS1: Classification of GSCs using Verhaak signature of 840 genes.
